# Supplementary material for: 8β-Acet­oxy-14α-benzo­yloxy-N-ethyl-3α,10β,13β,15α-tetra­hydr­oxy-1α,6α,16β-trimeth­oxy-4β-(methoxy­methyl­ene)aconitane: aconifine from Aconitum karakolicum Rapaics
Source: Acta Crystallogr Sect E Struct Rep Online. 2009 Jun 10;65(Pt 7):o1543–4. doi: 10.1107/S1600536809021436 (PMC2969206; doi:10.1107/S1600536809021436)
Supplement: Supplementary file 1 [file e-65-o1543-sup1.cif]

##############################################################################
###                                                                        ###
###        Electronic paper (Acta Crystallographica Section E)             ###
###                                                                        ###
##############################################################################
#                                                                            #
# This CIF contains the data in a paper accepted for publication in Acta     #
# Crystallographica Section E. It conforms to the requirements of Notes      #
# for Authors for Section E, and has been peer reviewed under the auspices   #
# of the IUCr Commission on Journals.                                        #
#                                                                            #
# Full details of the Crystallographic Information File format               #
# are given in the paper "The Crystallographic Information File (CIF):       #
# a New Standard Archive File for Crystallography" by S. R. Hall, F. H.      #
# Allen and I. D. Brown [Acta Cryst. (1991), A47, 655-685].                  #
#                                                                            #
# The current version of the core CIF dictionary is obtainable from          #
# ftp://ftp.iucr.org/pub/cif_core.dic. The current version number is 2.4.    #
#                                                                            #
# Software is freely available for graphical display of the structure(s) in  #
# this CIF.  For information consult the CIF home page http://www.iucr.org/  #
# cif/home.html                                                              #
#                                                                            #
# This file may be used for bona fide research purposes within the           #
# scientific community so long as proper attribution is given to the journal # 
# article from which it was obtained.                                        #
#                                                                            #
##############################################################################
                                             
data_I
_audit_creation_method     SHELXL-97
_chemical_name_systematic
;
8\b-Acetoxy-14\a-benzoyloxy-<i>N</i>-ethyl-3\a,10\b,13\b,15\a-tetrahydroxy-
1\a,6\a,16\b-trimethoxy-4\b-(methoxymethylene)aconitane
;
_chemical_name_common     akonifine
_chemical_formula_moiety     'C34 H47 N O12'
_chemical_formula_sum     'C34 H47 N O12'
_chemical_formula_iupac     'C34 H47 N O12'
_chemical_formula_weight     661.73
_chemical_melting_point     472(2)
_symmetry_cell_setting     'orthorhombic'
_symmetry_space_group_name_H-M     'P 21 21 21'
_symmetry_space_group_name_Hall     'P 2ac 2ab'
loop_
    _symmetry_equiv_pos_as_xyz
    'x, y, z'
    '-x+1/2, -y, z+1/2'
    'x+1/2, -y+1/2, -z'
    '-x, y+1/2, -z+1/2'
_cell_length_a     12.0213(3)
_cell_length_b     15.4938(6)
_cell_length_c     17.1038(4)
_cell_angle_alpha     90.00
_cell_angle_beta     90.00
_cell_angle_gamma     90.00
_cell_volume     3185.68(16)
_cell_formula_units_Z     4
_cell_measurement_reflns_used     11111
_cell_measurement_theta_min     3.67
_cell_measurement_theta_max     75.48
_cell_measurement_temperature     100(2)
_exptl_crystal_description     prizmatic
_exptl_crystal_colour     colourless
_exptl_crystal_size_max     0.40
_exptl_crystal_size_mid     0.30
_exptl_crystal_size_min     0.25
_exptl_crystal_density_diffrn     1.380
_exptl_crystal_density_meas     ?
_exptl_crystal_density_method     'not measured'
_exptl_crystal_F_000     1416
_exptl_absorpt_coefficient_mu     0.867
_exptl_absorpt_correction_type     'multi-scan'
_exptl_absorpt_process_details     '(CrysAlisPro; Oxford Diffraction, 2009)'
_exptl_absorpt_correction_T_min     0.76706
_exptl_absorpt_correction_T_max     0.81066
_exptl_special_details
;
;
_diffrn_ambient_temperature     300(2)
_diffrn_radiation_type     CuK\a
_diffrn_radiation_wavelength     1.54184
_diffrn_radiation_source     'Enhance (Cu) X-ray Source'
_diffrn_radiation_monochromator     graphite
_diffrn_measurement_device_type     'Oxford Diffraction Xcalibur Ruby'
_diffrn_measurement_device     'Xcalibur'
_diffrn_measurement_method     \w
_diffrn_detector_area_resol_mean     10.2576
_diffrn_reflns_number     11111
_diffrn_reflns_av_R_equivalents     0.0236
_diffrn_reflns_av_sigmaI/netI     0.0240
_diffrn_reflns_theta_min     3.85
_diffrn_reflns_theta_max     75.63
_diffrn_reflns_theta_full     75.78
_diffrn_measured_fraction_theta_max     0.977
_diffrn_measured_fraction_theta_full     0.977
_diffrn_reflns_limit_h_min     -15
_diffrn_reflns_limit_h_max     9
_diffrn_reflns_limit_k_min     -19
_diffrn_reflns_limit_k_max     19
_diffrn_reflns_limit_l_min     -21
_diffrn_reflns_limit_l_max     21
_refine_special_details
;
Refinement of <i>F</i>^2^ against ALL reflections. The weighted <i>R</i>-factor
<i>wR</i> and goodness of fit <i>S</i> are based on <i>F</i>^2^, conventional
<i>R</i>-factors <i>R</i> are based on <i>F</i>, with <i>F</i> set to zero for
negative <i>F</i>^2^. The threshold expression of <i>F</i>^2^ >
\s(<i>F</i>^2^) is used only for calculating <i>R</i>-factors(gt) <i>etc</i>.
and is not relevant to the choice of reflections for refinement.
<i>R</i>-factors based on <i>F</i>^2^ are statistically about twice as large
as those based on <i>F</i>, and <i>R</i>- factors based on ALL data will be
even larger.
;
_reflns_number_total     6334
_reflns_number_gt     6050
_reflns_threshold_expression     I>2\s(I)
_refine_ls_structure_factor_coef     Fsqd
_refine_ls_matrix_type     full
_refine_ls_R_factor_all     0.0380
_refine_ls_R_factor_gt     0.0365
_refine_ls_wR_factor_gt     0.0975
_refine_ls_wR_factor_ref     0.0984
_refine_ls_goodness_of_fit_ref     1.064
_refine_ls_restrained_S_all     1.064
_refine_ls_number_reflns     6334
_refine_ls_number_parameters     451
_refine_ls_number_restraints     0
_refine_ls_hydrogen_treatment     mixed
_refine_ls_weighting_scheme     calc
_refine_ls_weighting_details
                 'calc w=1/[\s^2^(Fo^2^)+(0.0771P)^2^] where P=(Fo^2^+2Fc^2^)/3'
_atom_sites_solution_hydrogens     geom
_atom_sites_solution_primary     direct
_atom_sites_solution_secondary     difmap
_refine_ls_shift/su_max     0.000
_refine_ls_shift/su_mean     0.000
_refine_diff_density_max     0.357
_refine_diff_density_min     -0.222
_refine_ls_extinction_method     'SHELXL97 (Sheldrick, 2008)'
_refine_ls_extinction_coef     0.00043(12)
_refine_ls_extinction_expression
                                  'Fc^*^=kFc[1+0.001xFc^2^\l^3^/sin(2\q)]^-1/4^'
_refine_ls_abs_structure_details     'Flack (1983), 2633 Friedel pairs'
_refine_ls_abs_structure_Flack     0.04(10)
loop_
    _atom_type_symbol
    _atom_type_description
    _atom_type_scat_dispersion_real
    _atom_type_scat_dispersion_imag
    _atom_type_scat_source
    'C' 'C' 0.0181 0.0091
                         'International Tables Vol C Tables 4.2.6.8 and 6.1.1.4'
    'H' 'H' 0.0000 0.0000
                         'International Tables Vol C Tables 4.2.6.8 and 6.1.1.4'
    'N' 'N' 0.0311 0.0180
                         'International Tables Vol C Tables 4.2.6.8 and 6.1.1.4'
    'O' 'O' 0.0492 0.0322
                         'International Tables Vol C Tables 4.2.6.8 and 6.1.1.4'
_computing_data_collection
;
CrysAlisPro (Oxford Diffraction, 2009)
;
_computing_cell_refinement
;
CrysAlisPro (Oxford Diffraction, 2009)
;
_computing_data_reduction
;
CrysAlisPro (Oxford Diffraction, 2009)
;
_computing_structure_solution     'SHELXS97 (Sheldrick, 2008)'
_computing_structure_refinement     'SHELXL97 (Sheldrick, 2008)'
_computing_molecular_graphics     'SHELXTL (Sheldrick, 2008)'
_computing_publication_material     'SHELXTL (Sheldrick, 2008)'
loop_
    _atom_site_type_symbol
    _atom_site_label
    _atom_site_fract_x
    _atom_site_fract_y
    _atom_site_fract_z
    _atom_site_U_iso_or_equiv
    _atom_site_adp_type
    _atom_site_calc_flag
    _atom_site_refinement_flags
    _atom_site_occupancy
    _atom_site_disorder_assembly
    _atom_site_disorder_group
    O O1 0.66866(9) -0.16533(7) -0.10572(6) 0.0176(2) Uani d . 1 . .
    O O2 1.04961(9) -0.13201(8) -0.02826(7) 0.0209(2) Uani d . 1 . .
    O O3 0.98504(9) -0.08240(8) 0.16387(7) 0.0217(2) Uani d . 1 . .
    O O4 0.82173(10) 0.09161(8) 0.13342(7) 0.0232(2) Uani d . 1 . .
    O O5 0.55172(11) 0.23615(8) 0.08471(7) 0.0251(3) Uani d . 1 . .
    O O6 0.53676(9) 0.10653(7) 0.14475(6) 0.0171(2) Uani d . 1 . .
    O O7 0.58835(9) -0.18623(7) 0.09376(6) 0.0175(2) Uani d . 1 . .
    O O8 0.29051(9) -0.12191(8) -0.00458(6) 0.0183(2) Uani d . 1 . .
    O O9 0.33324(9) 0.00330(7) 0.12982(6) 0.0162(2) Uani d . 1 . .
    O O10 0.38215(10) -0.02601(8) 0.25398(6) 0.0234(2) Uani d . 1 . .
    O O11 0.50108(10) 0.13929(8) -0.04816(7) 0.0213(2) Uani d . 1 . .
    O O12 0.26888(9) 0.04325(8) -0.02596(7) 0.0210(2) Uani d . 1 . .
    N N 0.79454(11) 0.02206(9) -0.06929(8) 0.0169(3) Uani d . 1 . .
    C C1 0.73828(12) -0.16204(9) -0.03752(8) 0.0145(3) Uani d . 1 . .
    H H1A 0.7261 -0.2152 -0.0076 0.017 Uiso calc R 1 . .
    C C2 0.85921(13) -0.16088(10) -0.06393(9) 0.0170(3) Uani d . 1 . .
    H H2A 0.8792 -0.2176 -0.0834 0.020 Uiso calc R 1 . .
    H H2B 0.8673 -0.1202 -0.1066 0.020 Uiso calc R 1 . .
    C C3 0.93799(12) -0.13616(10) 0.00116(9) 0.0163(3) Uani d . 1 . .
    H H3A 0.9347 -0.1807 0.0418 0.020 Uiso calc R 1 . .
    C C4 0.90603(12) -0.04888(9) 0.03803(9) 0.0157(3) Uani d . 1 . .
    C C5 0.79025(12) -0.06011(9) 0.07794(8) 0.0143(3) Uani d . 1 . .
    H H5A 0.7935 -0.1039 0.1192 0.017 Uiso calc R 1 . .
    C C6 0.74394(13) 0.02751(10) 0.11062(9) 0.0170(3) Uani d . 1 . .
    H H6A 0.6966 0.0146 0.1558 0.020 Uiso calc R 1 . .
    C C7 0.66856(12) 0.06323(9) 0.04426(8) 0.0155(3) Uani d . 1 . .
    H H7A 0.6874 0.1233 0.0320 0.019 Uiso calc R 1 . .
    C C8 0.54779(12) 0.05540(9) 0.07171(8) 0.0147(3) Uani d . 1 . .
    C C9 0.52897(12) -0.03713(10) 0.10283(8) 0.0140(3) Uani d . 1 . .
    H H9A 0.5578 -0.0423 0.1562 0.017 Uiso calc R 1 . .
    C C10 0.58311(13) -0.10691(9) 0.04910(8) 0.0143(3) Uani d . 1 . .
    C C11 0.70101(12) -0.08482(10) 0.01411(8) 0.0137(3) Uani d . 1 . .
    C C12 0.49078(12) -0.12252(10) -0.01330(8) 0.0147(3) Uani d . 1 . .
    H H12A 0.5152 -0.1018 -0.0640 0.018 Uiso calc R 1 . .
    H H12B 0.4746 -0.1837 -0.0175 0.018 Uiso calc R 1 . .
    C C13 0.38627(12) -0.07295(10) 0.01320(8) 0.0156(3) Uani d . 1 . .
    C C14 0.40634(12) -0.06253(9) 0.10058(8) 0.0151(3) Uani d . 1 . .
    H H14A 0.3941 -0.1172 0.1281 0.018 Uiso calc R 1 . .
    C C15 0.45606(12) 0.08664(10) 0.01258(8) 0.0157(3) Uani d . 1 . .
    H H15A 0.4053 0.1236 0.0424 0.019 Uiso calc R 1 . .
    C C16 0.38277(13) 0.01688(10) -0.02702(8) 0.0167(3) Uani d . 1 . .
    H H16A 0.4066 0.0104 -0.0815 0.020 Uiso calc R 1 . .
    C C17 0.69192(12) 0.00319(9) -0.02677(9) 0.0149(3) Uani d . 1 . .
    H H17A 0.6284 0.0035 -0.0627 0.018 Uiso calc R 1 . .
    C C18 0.99741(13) -0.02636(10) 0.09801(9) 0.0177(3) Uani d . 1 . .
    H H18A 1.0703 -0.0340 0.0747 0.021 Uiso calc R 1 . .
    H H18B 0.9902 0.0333 0.1143 0.021 Uiso calc R 1 . .
    C C19 0.89793(13) 0.02424(10) -0.02277(9) 0.0181(3) Uani d . 1 . .
    H H19A 0.9025 0.0793 0.0041 0.022 Uiso calc R 1 . .
    H H19B 0.9610 0.0203 -0.0579 0.022 Uiso calc R 1 . .
    C C20 0.78363(14) 0.09877(11) -0.11883(10) 0.0221(3) Uani d . 1 . .
    H H20A 0.7980 0.1499 -0.0878 0.026 Uiso calc R 1 . .
    H H20B 0.7080 0.1024 -0.1384 0.026 Uiso calc R 1 . .
    C C21 0.86362(17) 0.09632(14) -0.18710(11) 0.0345(4) Uani d . 1 . .
    H H21A 0.8541 0.0433 -0.2153 0.052 Uiso calc R 1 . .
    H H21B 0.9386 0.1000 -0.1681 0.052 Uiso calc R 1 . .
    H H21C 0.8489 0.1442 -0.2213 0.052 Uiso calc R 1 . .
    C C22 0.65941(14) -0.24944(10) -0.13754(9) 0.0204(3) Uani d . 1 . .
    H H22A 0.7274 -0.2644 -0.1636 0.031 Uiso calc R 1 . .
    H H22B 0.5991 -0.2510 -0.1743 0.031 Uiso calc R 1 . .
    H H22C 0.6454 -0.2900 -0.0963 0.031 Uiso calc R 1 . .
    C C23 1.06760(15) -0.06738(12) 0.22176(10) 0.0264(4) Uani d . 1 . .
    H H23A 1.0660 -0.0078 0.2371 0.040 Uiso calc R 1 . .
    H H23B 1.1396 -0.0811 0.2009 0.040 Uiso calc R 1 . .
    H H23C 1.0530 -0.1031 0.2665 0.040 Uiso calc R 1 . .
    C C24 0.84230(16) 0.09095(14) 0.21572(11) 0.0320(4) Uani d . 1 . .
    H H24A 0.7750 0.1051 0.2431 0.048 Uiso calc R 1 . .
    H H24B 0.8987 0.1327 0.2280 0.048 Uiso calc R 1 . .
    H H24C 0.8670 0.0346 0.2313 0.048 Uiso calc R 1 . .
    C C25 0.54687(13) 0.19314(10) 0.14337(10) 0.0206(3) Uani d . 1 . .
    C C26 0.55057(18) 0.22808(12) 0.22522(11) 0.0316(4) Uani d . 1 . .
    H H26A 0.6043 0.1964 0.2552 0.047 Uiso calc R 1 . .
    H H26B 0.4786 0.2223 0.2489 0.047 Uiso calc R 1 . .
    H H26C 0.5711 0.2879 0.2239 0.047 Uiso calc R 1 . .
    C C27 0.33426(13) 0.01855(10) 0.20752(9) 0.0170(3) Uani d . 1 . .
    C C28 0.26739(12) 0.09676(10) 0.22593(9) 0.0170(3) Uani d . 1 . .
    C C29 0.26246(13) 0.12388(11) 0.30387(9) 0.0198(3) Uani d . 1 . .
    H H29 0.3007 0.0937 0.3424 0.024 Uiso calc R 1 . .
    C C30 0.19980(14) 0.19638(11) 0.32318(9) 0.0223(3) Uani d . 1 . .
    H H30 0.1962 0.2147 0.3749 0.027 Uiso calc R 1 . .
    C C31 0.14270(14) 0.24149(10) 0.26579(10) 0.0227(3) Uani d . 1 . .
    H H31 0.1015 0.2902 0.2790 0.027 Uiso calc R 1 . .
    C C32 0.14703(14) 0.21384(11) 0.18828(10) 0.0221(3) Uani d . 1 . .
    H H32 0.1080 0.2437 0.1500 0.027 Uiso calc R 1 . .
    C C33 0.20932(13) 0.14203(11) 0.16821(9) 0.0195(3) Uani d . 1 . .
    H H33 0.2125 0.1239 0.1164 0.023 Uiso calc R 1 . .
    C C34 0.24229(16) 0.10857(13) -0.08130(11) 0.0303(4) Uani d . 1 . .
    H H34A 0.2836 0.1600 -0.0694 0.045 Uiso calc R 1 . .
    H H34B 0.1641 0.1208 -0.0790 0.045 Uiso calc R 1 . .
    H H34C 0.2613 0.0890 -0.1329 0.045 Uiso calc R 1 . .
    H H2 1.061(2) -0.1796(17) -0.0539(15) 0.032(6) Uiso d . 1 . .
    H H7 0.640(2) -0.1782(18) 0.1299(17) 0.040(7) Uiso d . 1 . .
    H H8 0.237(2) -0.0881(15) -0.0020(13) 0.023(5) Uiso d . 1 . .
    H H11 0.519(2) 0.1832(19) -0.0238(17) 0.041(7) Uiso d . 1 . .
loop_
    _atom_site_aniso_label
    _atom_site_aniso_U_11
    _atom_site_aniso_U_22
    _atom_site_aniso_U_33
    _atom_site_aniso_U_12
    _atom_site_aniso_U_13
    _atom_site_aniso_U_23
    O1 0.0172(5) 0.0198(5) 0.0158(5) 0.0027(4) -0.0020(4) -0.0033(4)
    O2 0.0136(5) 0.0231(6) 0.0259(5) 0.0012(4) 0.0028(4) -0.0038(5)
    O3 0.0188(5) 0.0242(6) 0.0221(5) -0.0053(5) -0.0068(4) 0.0021(5)
    O4 0.0197(6) 0.0220(5) 0.0280(6) -0.0039(5) -0.0034(4) -0.0074(5)
    O5 0.0278(6) 0.0180(5) 0.0294(6) -0.0022(5) 0.0028(5) -0.0010(5)
    O6 0.0167(5) 0.0162(5) 0.0183(5) -0.0002(4) 0.0021(4) -0.0033(4)
    O7 0.0168(5) 0.0162(5) 0.0196(5) -0.0005(4) -0.0001(4) 0.0022(4)
    O8 0.0109(5) 0.0204(5) 0.0237(5) -0.0001(5) -0.0016(4) -0.0030(4)
    O9 0.0136(5) 0.0195(5) 0.0155(5) 0.0026(4) 0.0018(4) -0.0008(4)
    O10 0.0243(6) 0.0280(6) 0.0180(5) 0.0066(5) 0.0015(4) 0.0020(5)
    O11 0.0229(6) 0.0199(5) 0.0210(5) 0.0006(5) 0.0027(4) 0.0060(5)
    O12 0.0165(5) 0.0228(6) 0.0238(5) 0.0051(4) -0.0029(4) 0.0014(5)
    N 0.0148(6) 0.0172(6) 0.0188(6) 0.0009(5) 0.0032(5) 0.0030(5)
    C1 0.0131(7) 0.0155(6) 0.0148(6) 0.0004(5) -0.0011(5) -0.0012(5)
    C2 0.0146(7) 0.0193(7) 0.0171(6) 0.0023(6) 0.0007(5) -0.0032(5)
    C3 0.0115(6) 0.0177(7) 0.0197(7) 0.0005(5) 0.0006(5) -0.0006(6)
    C4 0.0112(6) 0.0161(7) 0.0199(6) -0.0009(6) 0.0005(5) -0.0006(5)
    C5 0.0116(6) 0.0149(6) 0.0163(6) -0.0017(5) 0.0005(5) -0.0002(5)
    C6 0.0134(7) 0.0175(7) 0.0201(7) -0.0005(6) 0.0007(5) -0.0019(5)
    C7 0.0139(7) 0.0149(6) 0.0178(6) -0.0017(5) 0.0012(5) -0.0004(5)
    C8 0.0144(6) 0.0135(6) 0.0163(6) -0.0002(5) -0.0002(5) -0.0019(5)
    C9 0.0128(7) 0.0152(6) 0.0140(6) -0.0012(5) 0.0011(5) 0.0001(5)
    C10 0.0136(7) 0.0138(6) 0.0153(6) -0.0004(5) 0.0010(5) 0.0006(5)
    C11 0.0106(6) 0.0154(6) 0.0152(6) 0.0004(5) 0.0006(5) -0.0001(5)
    C12 0.0113(6) 0.0162(7) 0.0167(6) 0.0001(5) -0.0005(5) -0.0023(5)
    C13 0.0129(6) 0.0170(7) 0.0170(6) -0.0009(6) -0.0001(5) -0.0011(5)
    C14 0.0137(7) 0.0149(6) 0.0166(6) 0.0005(5) 0.0012(5) 0.0015(5)
    C15 0.0153(6) 0.0146(6) 0.0173(6) 0.0018(6) 0.0015(5) 0.0032(5)
    C16 0.0165(7) 0.0184(7) 0.0151(6) 0.0032(6) -0.0005(5) -0.0008(5)
    C17 0.0124(6) 0.0150(6) 0.0173(6) 0.0004(5) 0.0010(5) -0.0006(5)
    C18 0.0138(6) 0.0175(7) 0.0217(7) -0.0024(6) -0.0002(5) -0.0017(6)
    C19 0.0146(7) 0.0172(7) 0.0225(7) -0.0010(6) 0.0034(6) 0.0022(6)
    C20 0.0224(8) 0.0220(8) 0.0217(7) 0.0003(6) 0.0033(6) 0.0056(6)
    C21 0.0328(10) 0.0407(11) 0.0299(9) 0.0001(8) 0.0118(8) 0.0116(8)
    C22 0.0215(7) 0.0204(7) 0.0194(7) -0.0025(6) -0.0008(6) -0.0023(6)
    C23 0.0236(8) 0.0293(9) 0.0263(8) -0.0067(7) -0.0086(6) 0.0000(7)
    C24 0.0226(8) 0.0441(11) 0.0294(9) -0.0014(8) -0.0025(6) -0.0159(8)
    C25 0.0158(7) 0.0168(7) 0.0291(8) -0.0004(6) 0.0020(6) -0.0034(6)
    C26 0.0426(11) 0.0229(8) 0.0293(9) 0.0017(8) 0.0006(8) -0.0095(7)
    C27 0.0155(7) 0.0184(7) 0.0171(7) -0.0026(6) 0.0027(5) 0.0007(5)
    C28 0.0131(7) 0.0190(7) 0.0190(6) -0.0017(6) 0.0030(5) -0.0006(6)
    C29 0.0194(7) 0.0213(7) 0.0188(7) 0.0001(6) 0.0010(5) -0.0006(6)
    C30 0.0205(8) 0.0246(8) 0.0216(7) -0.0034(7) 0.0036(6) -0.0048(6)
    C31 0.0217(7) 0.0179(7) 0.0287(8) 0.0011(6) 0.0053(6) -0.0042(6)
    C32 0.0207(8) 0.0212(8) 0.0245(8) 0.0014(6) -0.0016(6) 0.0024(6)
    C33 0.0192(7) 0.0215(7) 0.0178(6) -0.0017(6) 0.0024(5) -0.0001(6)
    C34 0.0267(9) 0.0285(9) 0.0358(9) 0.0051(7) -0.0108(7) 0.0074(8)
_geom_special_details
;
All e.s.d.'s (except the e.s.d. in the dihedral angle between two l.s. planes)
are estimated using the full covariance matrix. The cell e.s.d.'s are taken
into account individually in the estimation of e.s.d.'s in distances, angles
and torsion angles; correlations between e.s.d.'s in cell parameters are only
used when they are defined by crystal symmetry. An approximate (isotropic)
treatment of cell e.s.d.'s is used for estimating e.s.d.'s involving l.s.
planes.
;
loop_
    _geom_bond_atom_site_label_1
    _geom_bond_atom_site_label_2
    _geom_bond_site_symmetry_2
    _geom_bond_distance
    _geom_bond_publ_flag
    O1 C22 . 1.4167(18) ?
    O1 C1 . 1.4365(17) ?
    O2 C3 . 1.4346(17) ?
    O2 H2 . 0.87(3) ?
    O3 C23 . 1.4211(19) ?
    O3 C18 . 1.4301(19) ?
    O4 C6 . 1.4187(19) ?
    O4 C24 . 1.429(2) ?
    O5 C25 . 1.206(2) ?
    O6 C25 . 1.3476(19) ?
    O6 C8 . 1.4852(17) ?
    O7 C10 . 1.4484(17) ?
    O7 H7 . 0.89(3) ?
    O8 C13 . 1.4118(18) ?
    O8 H8 . 0.83(3) ?
    O9 C27 . 1.3500(17) ?
    O9 C14 . 1.4362(18) ?
    O10 C27 . 1.200(2) ?
    O11 C15 . 1.4275(18) ?
    O11 H11 . 0.83(3) ?
    O12 C34 . 1.422(2) ?
    O12 C16 . 1.4289(18) ?
    N C17 . 1.4615(18) ?
    N C20 . 1.466(2) ?
    N C19 . 1.476(2) ?
    C1 C2 . 1.522(2) ?
    C1 C11 . 1.553(2) ?
    C1 H1A . 0.9800 ?
    C2 C3 . 1.511(2) ?
    C2 H2A . 0.9700 ?
    C2 H2B . 0.9700 ?
    C3 C4 . 1.541(2) ?
    C3 H3A . 0.9800 ?
    C4 C19 . 1.541(2) ?
    C4 C18 . 1.543(2) ?
    C4 C5 . 1.5599(19) ?
    C5 C6 . 1.570(2) ?
    C5 C11 . 1.5778(19) ?
    C5 H5A . 0.9800 ?
    C6 C7 . 1.554(2) ?
    C6 H6A . 0.9800 ?
    C7 C8 . 1.531(2) ?
    C7 C17 . 1.5557(19) ?
    C7 H7A . 0.9800 ?
    C8 C9 . 1.546(2) ?
    C8 C15 . 1.573(2) ?
    C9 C14 . 1.526(2) ?
    C9 C10 . 1.561(2) ?
    C9 H9A . 0.9800 ?
    C10 C12 . 1.5588(19) ?
    C10 C11 . 1.5762(19) ?
    C11 C17 . 1.536(2) ?
    C12 C13 . 1.5406(19) ?
    C12 H12A . 0.9700 ?
    C12 H12B . 0.9700 ?
    C13 C14 . 1.5225(19) ?
    C13 C16 . 1.553(2) ?
    C14 H14A . 0.9800 ?
    C15 C16 . 1.550(2) ?
    C15 H15A . 0.9800 ?
    C16 H16A . 0.9800 ?
    C17 H17A . 0.9800 ?
    C18 H18A . 0.9700 ?
    C18 H18B . 0.9700 ?
    C19 H19A . 0.9700 ?
    C19 H19B . 0.9700 ?
    C20 C21 . 1.513(2) ?
    C20 H20A . 0.9700 ?
    C20 H20B . 0.9700 ?
    C21 H21A . 0.9600 ?
    C21 H21B . 0.9600 ?
    C21 H21C . 0.9600 ?
    C22 H22A . 0.9600 ?
    C22 H22B . 0.9600 ?
    C22 H22C . 0.9600 ?
    C23 H23A . 0.9600 ?
    C23 H23B . 0.9600 ?
    C23 H23C . 0.9600 ?
    C24 H24A . 0.9600 ?
    C24 H24B . 0.9600 ?
    C24 H24C . 0.9600 ?
    C25 C26 . 1.502(2) ?
    C26 H26A . 0.9600 ?
    C26 H26B . 0.9600 ?
    C26 H26C . 0.9600 ?
    C27 C28 . 1.488(2) ?
    C28 C33 . 1.398(2) ?
    C28 C29 . 1.399(2) ?
    C29 C30 . 1.392(2) ?
    C29 H29 . 0.9300 ?
    C30 C31 . 1.387(3) ?
    C30 H30 . 0.9300 ?
    C31 C32 . 1.394(2) ?
    C31 H31 . 0.9300 ?
    C32 C33 . 1.384(2) ?
    C32 H32 . 0.9300 ?
    C33 H33 . 0.9300 ?
    C34 H34A . 0.9600 ?
    C34 H34B . 0.9600 ?
    C34 H34C . 0.9600 ?
loop_
    _geom_angle_atom_site_label_1
    _geom_angle_atom_site_label_2
    _geom_angle_atom_site_label_3
    _geom_angle_site_symmetry_1
    _geom_angle_site_symmetry_3
    _geom_angle
    _geom_angle_publ_flag
    C22 O1 C1 . . 112.97(11) ?
    C3 O2 H2 . . 107.0(17) ?
    C23 O3 C18 . . 112.14(12) ?
    C6 O4 C24 . . 112.32(14) ?
    C25 O6 C8 . . 120.55(12) ?
    C10 O7 H7 . . 106.2(18) ?
    C13 O8 H8 . . 106.3(16) ?
    C27 O9 C14 . . 117.48(12) ?
    C15 O11 H11 . . 102(2) ?
    C34 O12 C16 . . 114.23(13) ?
    C17 N C20 . . 111.98(12) ?
    C17 N C19 . . 116.56(12) ?
    C20 N C19 . . 111.61(12) ?
    O1 C1 C2 . . 108.40(11) ?
    O1 C1 C11 . . 108.72(11) ?
    C2 C1 C11 . . 115.78(12) ?
    O1 C1 H1A . . 107.9 ?
    C2 C1 H1A . . 107.9 ?
    C11 C1 H1A . . 107.9 ?
    C3 C2 C1 . . 112.51(12) ?
    C3 C2 H2A . . 109.1 ?
    C1 C2 H2A . . 109.1 ?
    C3 C2 H2B . . 109.1 ?
    C1 C2 H2B . . 109.1 ?
    H2A C2 H2B . . 107.8 ?
    O2 C3 C2 . . 109.83(12) ?
    O2 C3 C4 . . 109.72(12) ?
    C2 C3 C4 . . 111.57(12) ?
    O2 C3 H3A . . 108.6 ?
    C2 C3 H3A . . 108.6 ?
    C4 C3 H3A . . 108.6 ?
    C3 C4 C19 . . 112.64(12) ?
    C3 C4 C18 . . 107.04(12) ?
    C19 C4 C18 . . 109.11(12) ?
    C3 C4 C5 . . 107.68(11) ?
    C19 C4 C5 . . 108.72(12) ?
    C18 C4 C5 . . 111.68(12) ?
    C4 C5 C6 . . 112.07(12) ?
    C4 C5 C11 . . 109.32(11) ?
    C6 C5 C11 . . 102.42(11) ?
    C4 C5 H5A . . 110.9 ?
    C6 C5 H5A . . 110.9 ?
    C11 C5 H5A . . 110.9 ?
    O4 C6 C7 . . 109.63(12) ?
    O4 C6 C5 . . 117.99(12) ?
    C7 C6 C5 . . 104.75(12) ?
    O4 C6 H6A . . 108.0 ?
    C7 C6 H6A . . 108.0 ?
    C5 C6 H6A . . 108.0 ?
    C8 C7 C6 . . 107.51(11) ?
    C8 C7 C17 . . 111.31(12) ?
    C6 C7 C17 . . 104.61(12) ?
    C8 C7 H7A . . 111.1 ?
    C6 C7 H7A . . 111.1 ?
    C17 C7 H7A . . 111.1 ?
    O6 C8 C7 . . 107.49(11) ?
    O6 C8 C9 . . 101.06(11) ?
    C7 C8 C9 . . 108.54(12) ?
    O6 C8 C15 . . 108.32(11) ?
    C7 C8 C15 . . 116.32(12) ?
    C9 C8 C15 . . 113.84(12) ?
    C14 C9 C8 . . 111.83(12) ?
    C14 C9 C10 . . 102.08(11) ?
    C8 C9 C10 . . 112.24(11) ?
    C14 C9 H9A . . 110.1 ?
    C8 C9 H9A . . 110.1 ?
    C10 C9 H9A . . 110.1 ?
    O7 C10 C12 . . 105.10(11) ?
    O7 C10 C9 . . 107.18(11) ?
    C12 C10 C9 . . 102.33(11) ?
    O7 C10 C11 . . 110.21(12) ?
    C12 C10 C11 . . 114.45(11) ?
    C9 C10 C11 . . 116.62(12) ?
    C17 C11 C1 . . 116.46(12) ?
    C17 C11 C10 . . 107.55(11) ?
    C1 C11 C10 . . 107.94(12) ?
    C17 C11 C5 . . 98.50(11) ?
    C1 C11 C5 . . 112.60(12) ?
    C10 C11 C5 . . 113.66(11) ?
    C13 C12 C10 . . 107.57(11) ?
    C13 C12 H12A . . 110.2 ?
    C10 C12 H12A . . 110.2 ?
    C13 C12 H12B . . 110.2 ?
    C10 C12 H12B . . 110.2 ?
    H12A C12 H12B . . 108.5 ?
    O8 C13 C14 . . 113.43(12) ?
    O8 C13 C12 . . 109.50(12) ?
    C14 C13 C12 . . 102.26(11) ?
    O8 C13 C16 . . 111.35(12) ?
    C14 C13 C16 . . 110.12(12) ?
    C12 C13 C16 . . 109.79(12) ?
    O9 C14 C13 . . 108.67(11) ?
    O9 C14 C9 . . 113.52(12) ?
    C13 C14 C9 . . 101.84(11) ?
    O9 C14 H14A . . 110.8 ?
    C13 C14 H14A . . 110.8 ?
    C9 C14 H14A . . 110.8 ?
    O11 C15 C16 . . 107.21(12) ?
    O11 C15 C8 . . 112.21(12) ?
    C16 C15 C8 . . 117.71(12) ?
    O11 C15 H15A . . 106.3 ?
    C16 C15 H15A . . 106.3 ?
    C8 C15 H15A . . 106.3 ?
    O12 C16 C15 . . 109.86(12) ?
    O12 C16 C13 . . 106.06(12) ?
    C15 C16 C13 . . 114.58(12) ?
    O12 C16 H16A . . 108.7 ?
    C15 C16 H16A . . 108.7 ?
    C13 C16 H16A . . 108.7 ?
    N C17 C11 . . 110.11(11) ?
    N C17 C7 . . 114.92(12) ?
    C11 C17 C7 . . 100.84(11) ?
    N C17 H17A . . 110.2 ?
    C11 C17 H17A . . 110.2 ?
    C7 C17 H17A . . 110.2 ?
    O3 C18 C4 . . 108.21(12) ?
    O3 C18 H18A . . 110.1 ?
    C4 C18 H18A . . 110.1 ?
    O3 C18 H18B . . 110.1 ?
    C4 C18 H18B . . 110.1 ?
    H18A C18 H18B . . 108.4 ?
    N C19 C4 . . 113.58(12) ?
    N C19 H19A . . 108.8 ?
    C4 C19 H19A . . 108.8 ?
    N C19 H19B . . 108.8 ?
    C4 C19 H19B . . 108.8 ?
    H19A C19 H19B . . 107.7 ?
    N C20 C21 . . 111.65(15) ?
    N C20 H20A . . 109.3 ?
    C21 C20 H20A . . 109.3 ?
    N C20 H20B . . 109.3 ?
    C21 C20 H20B . . 109.3 ?
    H20A C20 H20B . . 108.0 ?
    C20 C21 H21A . . 109.5 ?
    C20 C21 H21B . . 109.5 ?
    H21A C21 H21B . . 109.5 ?
    C20 C21 H21C . . 109.5 ?
    H21A C21 H21C . . 109.5 ?
    H21B C21 H21C . . 109.5 ?
    O1 C22 H22A . . 109.5 ?
    O1 C22 H22B . . 109.5 ?
    H22A C22 H22B . . 109.5 ?
    O1 C22 H22C . . 109.5 ?
    H22A C22 H22C . . 109.5 ?
    H22B C22 H22C . . 109.5 ?
    O3 C23 H23A . . 109.5 ?
    O3 C23 H23B . . 109.5 ?
    H23A C23 H23B . . 109.5 ?
    O3 C23 H23C . . 109.5 ?
    H23A C23 H23C . . 109.5 ?
    H23B C23 H23C . . 109.5 ?
    O4 C24 H24A . . 109.5 ?
    O4 C24 H24B . . 109.5 ?
    H24A C24 H24B . . 109.5 ?
    O4 C24 H24C . . 109.5 ?
    H24A C24 H24C . . 109.5 ?
    H24B C24 H24C . . 109.5 ?
    O5 C25 O6 . . 124.70(15) ?
    O5 C25 C26 . . 125.10(15) ?
    O6 C25 C26 . . 110.20(14) ?
    C25 C26 H26A . . 109.5 ?
    C25 C26 H26B . . 109.5 ?
    H26A C26 H26B . . 109.5 ?
    C25 C26 H26C . . 109.5 ?
    H26A C26 H26C . . 109.5 ?
    H26B C26 H26C . . 109.5 ?
    O10 C27 O9 . . 123.76(14) ?
    O10 C27 C28 . . 126.00(14) ?
    O9 C27 C28 . . 110.24(13) ?
    C33 C28 C29 . . 120.07(14) ?
    C33 C28 C27 . . 121.94(14) ?
    C29 C28 C27 . . 117.98(14) ?
    C30 C29 C28 . . 119.43(15) ?
    C30 C29 H29 . . 120.3 ?
    C28 C29 H29 . . 120.3 ?
    C31 C30 C29 . . 120.43(15) ?
    C31 C30 H30 . . 119.8 ?
    C29 C30 H30 . . 119.8 ?
    C30 C31 C32 . . 119.99(15) ?
    C30 C31 H31 . . 120.0 ?
    C32 C31 H31 . . 120.0 ?
    C33 C32 C31 . . 120.20(15) ?
    C33 C32 H32 . . 119.9 ?
    C31 C32 H32 . . 119.9 ?
    C32 C33 C28 . . 119.88(14) ?
    C32 C33 H33 . . 120.1 ?
    C28 C33 H33 . . 120.1 ?
    O12 C34 H34A . . 109.5 ?
    O12 C34 H34B . . 109.5 ?
    H34A C34 H34B . . 109.5 ?
    O12 C34 H34C . . 109.5 ?
    H34A C34 H34C . . 109.5 ?
    H34B C34 H34C . . 109.5 ?
loop_
    _geom_hbond_atom_site_label_D
    _geom_hbond_atom_site_label_H
    _geom_hbond_atom_site_label_A
    _geom_hbond_site_symmetry_A
    _geom_hbond_distance_DH
    _geom_hbond_distance_HA
    _geom_hbond_distance_DA
    _geom_hbond_angle_DHA
    _geom_hbond_publ_flag
    O11 H11 O5 1_555 0.83(3) 2.07(3) 2.791(2) 146(3) y
    O8 H8 O12 1_555 0.83(3) 2.11(3) 2.598(2) 117(3) y
    O2 H2 O7 3_545 0.87(3) 2.21(3) 3.066(2) 168(3) y
    O8 H8 O2 1_455 0.83(3) 2.39(3) 2.928(2) 123(3) y
data_global
_journal_date_recd_electronic     2009-05-27
_journal_date_accepted     2009-06-05
_journal_name_full     'Acta Crystallographica, Section E'
_journal_year     2009
_journal_volume     65
_journal_issue      7
_journal_page_first     o1543
_journal_page_last     o1544
_journal_paper_category     QO
_journal_coeditor_code     ZL2215
_publ_contact_author_name     'Bakhodir Tashkhodjaev'
_publ_contact_author_address
;
Institute of Chemistry of Plant Substances
Academy of Sciences of Uzbekistan
M.Ulugbek Str, 77
Tashkent 100170, Uzbekistan
;
_publ_contact_author_email     'tashkhodjaev@rambler.ru'
_publ_contact_author_fax     '998 371 2627063'
_publ_contact_author_phone     '998  371 2627897'
_publ_section_title
;\
8\b-Acetoxy-14\a-benzoyloxy-<i>N</i>-ethyl-3\a,10\b,13\b,15\a-tetrahydroxy-1\a,\
6\a,16\b-trimethoxy-4\b-(methoxymethylene)aconitane: aconifine from
<i>Aconitum karakolicum Rapaics</i>
;
loop_
    _publ_author_name
    _publ_author_address
    'Tashkhodjaev, Bakhodir'
;
S. Yunusov Institute of Chemistry of Plant Substances
Academy of Sciences of Uzbekistan
M. Ulugbek Str. 77
Tashkent 100170
Uzbekistan
;
    'Sultankhodjaev, Mukhlis N.'
;
S. Yunusov Institute of Chemistry of Plant Substances
Academy of Sciences of Uzbekistan
M. Ulugbek Str. 77
Tashkent 100170
Uzbekistan
;
