# Supplementary material for: 8β-Acet­oxy-14α-benzo­yloxy-N-ethyl-3α,10β,13β,15α-tetra­hydr­oxy-1α,6α,16β-trimeth­oxy-4β-(methoxy­methyl­ene)aconitane: aconifine from Aconitum karakolicum Rapaics
Source: Acta Crystallogr Sect E Struct Rep Online. 2009 Jun 10;65(Pt 7):o1543–4. doi: 10.1107/S1600536809021436 (PMC2969206; doi:10.1107/S1600536809021436)
Supplement: Supplementary file 2 [file e-65-o1543-Isup2.hkl]

# 
# h,k,l, Fc-squared, Fo-squared, sigma(Fo-squared) and status flag 
# 
data_I
_shelx_title  'ako1 in P212121' 
_shelx_refln_list_code          4 
_shelx_F_calc_maximum      213.94 
_exptl_crystal_F_000      1416.00 
_reflns_d_resolution_high  0.7953 
 
loop_ 
 _symmetry_equiv_pos_as_xyz 
 'x, y, z' 
 '-x+1/2, -y, z+1/2' 
 'x+1/2, -y+1/2, -z' 
 '-x, y+1/2, -z+1/2' 
 
_cell_length_a    12.0213 
_cell_length_b    15.4938 
_cell_length_c    17.1038 
_cell_angle_alpha  90.000 
_cell_angle_beta   90.000 
_cell_angle_gamma  90.000 
 
_shelx_F_squared_multiplier     1.000 
 
loop_ 
 _refln_index_h 
 _refln_index_k 
 _refln_index_l 
 _refln_F_squared_calc 
 _refln_F_squared_meas 
 _refln_F_squared_sigma 
 _refln_observed_status 
   2   0   0     2073.64     2109.72     14.39 o 
   4   0   0     2889.75     3336.68     28.15 o 
   6   0   0      148.26      114.14      8.01 o 
   8   0   0      341.65      412.48     27.27 o 
  10   0   0       68.31       75.25      9.54 o 
  12   0   0        0.82       -3.77      7.45 o 
  14   0   0        7.04        6.63      6.02 o 
   1   1   0     3010.81     2993.16     21.20 o 
   2   1   0      622.47      692.13      8.48 o 
   3   1   0      921.91      878.82      8.88 o 
   4   1   0     2465.72     2588.34     25.80 o 
   5   1   0        3.80       17.36      5.11 o 
   6   1   0      545.34      530.84     14.62 o 
   7   1   0     5576.43     6281.89    100.46 o 
   8   1   0      505.77      609.73     22.32 o 
   9   1   0      328.69      380.97     15.10 o 
  10   1   0      903.27      888.88     16.67 o 
  11   1   0      187.88      173.03      8.93 o 
  12   1   0        6.55       10.51      5.70 o 
  13   1   0       82.44       71.75      8.70 o 
  14   1   0      824.51      847.65     12.09 o 
   1   2   0     3866.18     4019.94     42.75 o 
   2   2   0     3730.97     3670.18     20.02 o 
   3   2   0    45768.93    40934.12    147.98 o 
   4   2   0      502.28      538.77      8.12 o 
   5   2   0       20.31        9.84      3.32 o 
   6   2   0        3.01       12.84      3.60 o 
   7   2   0       65.93       74.14      7.07 o 
   8   2   0      450.44      419.62     28.88 o 
   9   2   0     1373.29     1416.46     26.47 o 
  10   2   0     1960.44     1952.35     33.10 o 
  11   2   0     1852.81     1720.76     22.20 o 
  12   2   0       24.73       21.17      6.67 o 
  13   2   0        0.55        2.68      4.76 o 
  14   2   0      563.91      650.77     10.57 o 
   1   3   0      282.30      271.46      5.32 o 
   2   3   0     7396.10     7018.34     28.08 o 
   3   3   0    14759.34    14469.74     59.59 o 
   4   3   0       78.13      100.20      6.61 o 
   5   3   0     3288.53     3408.34     36.66 o 
   6   3   0     1453.63     1744.49     27.80 o 
   7   3   0      200.80      250.75     17.14 o 
   8   3   0      229.95      270.01     23.31 o 
   9   3   0      186.75      189.03     12.08 o 
  10   3   0       74.29       69.40      9.87 o 
  11   3   0     1790.72     1623.70     45.65 o 
  12   3   0     1410.10     1459.72     25.90 o 
  13   3   0      155.40      175.52      7.74 o 
  14   3   0      158.16      162.74      5.97 o 
   0   4   0     5188.58     5202.12     55.66 o 
   1   4   0       73.71      114.99      5.29 o 
   2   4   0       39.77       44.79      5.98 o 
   3   4   0       52.90       79.59      5.84 o 
   4   4   0    15032.36    14891.75     99.08 o 
   5   4   0     2852.59     3165.92     27.68 o 
   6   4   0      169.77      180.50     11.08 o 
   7   4   0      530.67      507.64     30.08 o 
   8   4   0        4.80       24.84     19.61 o 
   9   4   0        2.63        3.96      6.86 o 
  10   4   0       17.56       21.28      7.98 o 
  11   4   0        0.88        5.16      8.45 o 
  12   4   0        6.05       10.14      5.56 o 
  13   4   0      740.40      767.49     23.49 o 
  14   4   0      365.28      426.82     13.60 o 
   1   5   0       40.38       42.58      5.30 o 
   2   5   0     1091.63     1374.04     15.57 o 
   3   5   0      285.41      311.03      9.45 o 
   4   5   0     3282.09     3110.93     29.44 o 
   5   5   0    12748.29    12663.85     73.41 o 
   6   5   0      656.08      717.76     21.58 o 
   7   5   0     2089.28     2120.93     54.83 o 
   9   5   0        1.02        3.80      6.01 o 
  10   5   0      111.07       74.32      9.76 o 
  11   5   0        0.13        8.39      8.68 o 
  12   5   0       18.91       33.50      6.02 o 
  13   5   0        1.06        4.40      4.72 o 
  14   5   0       29.52       36.94      4.93 o 
   0   6   0     4036.36     4193.92     24.04 o 
   1   6   0       61.81       87.50      6.71 o 
   2   6   0      850.47     1060.73     24.74 o 
   3   6   0      937.71     1068.66     16.97 o 
   4   6   0      538.02      534.20     37.86 o 
   5   6   0     1969.62     2143.72     24.28 o 
   6   6   0      120.17      114.81     10.10 o 
   7   6   0      794.71      882.46     22.95 o 
   8   6   0      152.85      152.98      7.98 o 
   9   6   0        3.84        4.21      5.68 o 
  10   6   0      335.51      325.48     10.80 o 
  11   6   0        7.05       11.28      5.48 o 
  12   6   0      244.75      232.13      8.95 o 
  13   6   0      292.39      332.83      8.69 o 
  14   6   0       31.09       28.40      3.10 o 
   1   7   0     1014.75     1022.57     20.22 o 
   2   7   0        4.80       29.79      6.80 o 
   3   7   0      185.47      197.22      9.72 o 
   4   7   0      438.91      406.32     12.21 o 
   5   7   0      150.57      155.37      8.87 o 
   6   7   0      525.06      515.36     18.42 o 
   7   7   0     2103.79     2218.54     55.78 o 
   8   7   0       61.21       56.63      7.22 o 
   9   7   0        0.40        3.46      5.80 o 
  10   7   0      156.26      108.81      7.87 o 
  11   7   0       91.85      106.93      9.10 o 
  12   7   0       86.23       80.46      6.34 o 
  13   7   0        7.95        5.27      3.99 o 
   0   8   0     3998.93     3526.59     87.38 o 
   1   8   0        5.17       -3.63      3.63 o 
   2   8   0      226.42      235.55     10.76 o 
   3   8   0     4062.01     4519.83     46.68 o 
   4   8   0      997.18      960.24     30.95 o 
   5   8   0       16.36       24.02      7.58 o 
   6   8   0      918.37      968.76     41.58 o 
   7   8   0      361.32      334.78     11.20 o 
   8   8   0       72.75       68.33      7.94 o 
   9   8   0       34.62       30.93      7.03 o 
  10   8   0      138.34      144.61     13.26 o 
  11   8   0      209.88      192.31      6.58 o 
  12   8   0        0.03        1.10      4.84 o 
  13   8   0      706.61      791.26     10.43 o 
   1   9   0     2821.14     2906.82     57.97 o 
   2   9   0      248.66      275.33     20.29 o 
   3   9   0      624.55      683.35     37.79 o 
   4   9   0       21.82       34.52     11.72 o 
   5   9   0      875.03      926.18     34.01 o 
   6   9   0        0.33        8.46      4.30 o 
   7   9   0        2.99        7.11      5.05 o 
   8   9   0      345.09      330.58     11.72 o 
   9   9   0      683.33      580.67     20.46 o 
  10   9   0      122.05      114.17      7.72 o 
  11   9   0      315.50      267.72      8.19 o 
  12   9   0      273.12      273.18      9.81 o 
  13   9   0      186.65      193.36      4.94 o 
   0  10   0      586.49      543.18     32.91 o 
   1  10   0      319.88      342.88     28.13 o 
   2  10   0      702.64      629.72     41.12 o 
   3  10   0        2.04       -5.05     13.74 o 
   4  10   0        4.83       23.94     16.00 o 
   5  10   0      113.68      104.11      6.04 o 
   6  10   0      195.81      179.57      5.99 o 
   7  10   0       40.46       50.47      5.46 o 
   8  10   0      172.87      155.99      9.09 o 
   9  10   0      317.65      277.87     12.12 o 
  10  10   0      153.56      142.97     10.23 o 
  11  10   0       69.33       60.71      4.52 o 
  12  10   0        9.21        7.20      3.85 o 
   1  11   0     1819.93     1766.05     59.63 o 
   2  11   0      795.63      731.55     30.49 o 
   3  11   0      491.11      453.90     12.94 o 
   4  11   0      269.21      247.53      6.85 o 
   5  11   0      201.53      180.85      6.34 o 
   6  11   0      269.64      294.57      7.54 o 
   7  11   0        4.16       -0.47      4.97 o 
   8  11   0      233.73      209.75     10.45 o 
   9  11   0       76.56       75.74      7.79 o 
  10  11   0        1.81        6.37      5.72 o 
  11  11   0      141.09      131.83     16.87 o 
  12  11   0       40.24       46.23      4.90 o 
   0  12   0       97.02       62.93     12.68 o 
   1  12   0     1980.44     1718.15     25.54 o 
   2  12   0      709.07      606.79     16.45 o 
   3  12   0       12.06       17.68      5.83 o 
   4  12   0     1889.95     1746.35     15.92 o 
   5  12   0        0.04        1.85      4.07 o 
   6  12   0     1692.54     1476.07     18.53 o 
   7  12   0     1072.23      931.00     18.18 o 
   8  12   0      196.92      200.58     15.60 o 
   9  12   0       14.84       19.83      6.16 o 
  10  12   0      117.23      129.97      9.49 o 
   1  13   0      512.19      446.51     18.59 o 
   2  13   0     5194.86     4401.81     41.42 o 
   3  13   0     2707.04     2281.61     26.75 o 
   4  13   0     1532.37     1319.88     23.44 o 
   5  13   0        0.15        1.71      4.84 o 
   6  13   0      225.12      181.91      6.11 o 
   7  13   0      104.68       91.32      7.47 o 
   8  13   0      273.40      247.33     15.42 o 
   0  14   0      394.77      330.23     19.20 o 
   1  14   0        0.03        5.23      7.54 o 
   2  14   0       55.37       55.55      6.37 o 
   3  14   0      977.10      855.11     17.29 o 
   4  14   0      162.23      143.81      8.66 o 
   5  14   0        0.35        6.43      6.19 o 
   6  14   0      511.35      478.05     10.80 o 
   7  14   0      305.01      301.55     12.58 o 
   1  15   0     1338.30     1191.88     16.76 o 
   2  15   0      436.46      378.00     11.74 o 
   3  15   0      273.33      248.61     10.46 o 
   4  15   0      165.60      180.25     15.35 o 
   5  15   0       77.60       61.06      7.00 o 
   6  15   0      481.85      459.95     17.31 o 
   0  16   0        0.11        6.07      6.66 o 
   1  16   0      143.10      152.53      7.27 o 
   2  16   0      178.38      166.62      9.34 o 
   3  16   0      197.76      201.71     10.34 o 
   4  16   0      108.77       95.72      9.74 o 
   5  16   0       32.60       35.35      4.64 o 
   6  16   0       30.28       11.60     12.64 o 
   1  17   0       44.68       50.99      6.60 o 
   2  17   0        9.60       17.23      5.57 o 
   3  17   0      230.42      275.76     12.43 o 
   4  17   0      200.78      216.06     10.56 o 
   5  17   0       20.05       19.65      3.62 o 
   6  17   0      256.25      257.81      8.19 o 
   0  18   0      242.76      233.71     11.15 o 
   1  18   0       78.90       88.33      5.91 o 
   2  18   0      267.80      272.22      7.76 o 
   3  18   0       55.11       59.95      4.83 o 
   4  18   0       69.18       73.60      3.91 o 
   1  19   0       86.88       83.45      4.29 o 
   2  19   0      138.61      141.24      3.93 o 
   3  19   0       46.17       62.87      4.65 o 
   1   0   1     3112.98     3122.95     36.04 o 
   2   0   1     2402.65     2469.70      9.46 o 
   3   0   1     1720.34     1832.11     16.26 o 
   4   0   1     4133.02     4197.40     20.59 o 
   5   0   1     4111.65     4083.12     32.09 o 
   6   0   1     2647.28     2847.68     21.45 o 
   7   0   1     1660.50     1728.05     23.76 o 
   8   0   1     3424.86     3860.59     68.30 o 
   9   0   1       36.60       53.21      5.91 o 
  10   0   1     1144.70     1105.15     17.65 o 
  11   0   1     1222.32     1141.38     18.40 o 
  12   0   1      275.72      277.19      9.83 o 
  13   0   1      284.85      302.93     17.35 o 
  14   0   1        4.51        5.29      4.39 o 
 -14   1   1      643.50      685.81     36.19 o 
 -13   1   1      138.60      149.67     13.64 o 
 -12   1   1      281.35      281.24      9.95 o 
 -11   1   1      396.11      328.53     11.03 o 
 -10   1   1      483.45      496.57     12.48 o 
  -9   1   1       64.53       55.24      8.35 o 
  -8   1   1      112.54      129.73      8.37 o 
  -7   1   1     1088.58     1146.38     19.57 o 
  -6   1   1     1557.37     1782.97     22.35 o 
  -5   1   1     1202.95     1359.35     21.95 o 
  -4   1   1     6866.95     6782.66     63.63 o 
  -3   1   1     3794.98     3807.15     19.73 o 
  -2   1   1     1006.03     1102.92     14.88 o 
  -1   1   1     8303.51     8065.69     47.61 o 
   0   1   1     7994.46     7826.33     22.36 o 
   1   1   1     8332.91     8062.73     38.57 o 
   2   1   1     1012.41     1068.75      6.44 o 
   3   1   1     3812.28     3828.69     13.34 o 
   4   1   1     6874.63     6825.23     70.17 o 
   5   1   1     1195.41     1368.58     14.32 o 
   6   1   1     1559.25     1806.65     20.89 o 
   7   1   1     1092.49     1192.76     27.84 o 
   8   1   1      111.04      102.77     19.48 o 
   9   1   1       62.31       62.58      8.89 o 
  10   1   1      484.67      493.70     15.92 o 
  11   1   1      394.74      336.14     16.62 o 
  12   1   1      278.32      265.16      9.60 o 
  13   1   1      135.08      143.76      7.43 o 
  14   1   1      643.03      683.57     24.69 o 
 -14   2   1      537.83      578.64     21.46 o 
 -13   2   1       44.73       40.21      5.61 o 
 -12   2   1       17.42       19.42      5.69 o 
 -11   2   1      481.02      455.08     24.31 o 
 -10   2   1     1369.77     1272.30     27.02 o 
  -9   2   1        1.74        5.34      6.81 o 
  -8   2   1     1331.04     1462.39     33.46 o 
  -7   2   1     2604.54     2682.35     30.18 o 
  -6   2   1      816.91      837.10     18.34 o 
  -5   2   1      179.58      217.30      8.66 o 
  -4   2   1      631.86      708.89     12.18 o 
  -3   2   1    20593.68    20355.73    150.14 o 
  -2   2   1    25914.76    24412.71    224.12 o 
  -1   2   1      692.16      746.26     13.65 o 
   0   2   1     2828.73     2965.56     65.88 o 
   1   2   1      688.16      760.10      8.49 o 
   2   2   1    25939.43    24059.64    417.82 o 
   3   2   1    20591.22    19839.54    162.32 o 
   4   2   1      634.09      719.15      8.29 o 
   5   2   1      175.25      203.07      5.36 o 
   6   2   1      802.76      857.45     39.47 o 
   7   2   1     2601.09     2681.78     60.65 o 
   8   2   1     1346.87     1415.09     47.88 o 
   9   2   1        1.73       -1.42      6.51 o 
  10   2   1     1360.08     1305.81     26.76 o 
  11   2   1      482.53      462.99     23.57 o 
  12   2   1       16.79       17.83      5.69 o 
  13   2   1       47.45       45.91      6.04 o 
  14   2   1      535.55      584.49     29.42 o 
 -14   3   1      385.80      405.20      8.25 o 
 -13   3   1      168.71      202.70      8.11 o 
 -12   3   1      134.27      134.71     10.86 o 
 -11   3   1     1466.70     1357.67     40.34 o 
 -10   3   1      969.49      859.68     22.48 o 
  -9   3   1     1555.37     1535.21     28.29 o 
  -8   3   1      150.09      170.53     11.00 o 
  -7   3   1       69.44       93.50      9.45 o 
  -6   3   1      842.26     1024.40     30.54 o 
  -5   3   1     3516.19     3885.45     57.39 o 
  -4   3   1      167.41      183.11      7.49 o 
  -3   3   1     5478.06     5505.47     25.30 o 
  -2   3   1    17833.31    17261.32    162.03 o 
  -1   3   1     1073.59     1063.34     15.30 o 
   0   3   1        4.44        6.13      1.33 o 
   1   3   1     1066.41     1092.79     27.27 o 
   2   3   1    17814.38    17242.62    257.08 o 
   3   3   1     5477.28     5254.92     30.88 o 
   4   3   1      168.85      165.33      5.71 o 
   5   3   1     3516.45     3779.60     33.25 o 
   6   3   1      840.29     1001.62     37.90 o 
   7   3   1       69.35       97.36     10.30 o 
   8   3   1      147.23      177.55     21.11 o 
   9   3   1     1559.90     1626.63     28.48 o 
  10   3   1      967.44      898.35     22.62 o 
  11   3   1     1460.16     1305.20     19.32 o 
  12   3   1      133.42      135.66      7.95 o 
  13   3   1      168.11      195.67      7.86 o 
  14   3   1      383.59      399.88      8.24 o 
 -14   4   1      371.79      396.82     12.41 o 
 -13   4   1      282.74      293.70      8.98 o 
 -12   4   1      427.21      438.90     11.55 o 
 -11   4   1      976.09      879.78     23.37 o 
 -10   4   1      124.93       94.80     10.03 o 
  -9   4   1      363.27      341.80     14.69 o 
  -8   4   1      376.35      358.40     27.74 o 
  -7   4   1      247.79      279.22     13.95 o 
  -6   4   1      178.41      203.86      8.43 o 
  -5   4   1     3820.38     4053.49     51.23 o 
  -4   4   1        0.28        5.39      5.83 o 
  -3   4   1     1006.46     1077.95     31.13 o 
  -2   4   1     1049.77      928.76     18.95 o 
  -1   4   1     4041.23     3931.23     80.80 o 
   0   4   1    16289.85    16062.65    131.47 o 
   1   4   1     4068.46     4031.97     62.50 o 
   2   4   1     1057.87      926.00      8.87 o 
   3   4   1      988.67     1105.91     33.36 o 
   4   4   1        0.29       10.48      4.53 o 
   5   4   1     3826.03     3978.40     34.67 o 
   6   4   1      181.04      206.05     20.10 o 
   7   4   1      243.35      280.63      9.25 o 
   8   4   1      384.25      407.49     32.85 o 
   9   4   1      355.50      337.06     14.12 o 
  10   4   1      124.18      115.00     13.78 o 
  11   4   1      968.98      879.19     22.90 o 
  12   4   1      430.80      430.19     13.24 o 
  13   4   1      287.42      312.83      9.08 o 
  14   4   1      374.14      393.51     12.25 o 
 -14   5   1       78.81       70.81      4.05 o 
 -13   5   1       26.09       26.45      5.05 o 
 -12   5   1       47.57       41.98      6.05 o 
 -11   5   1      124.12      117.16     11.71 o 
 -10   5   1     2673.45     2534.13     38.45 o 
  -9   5   1      940.04      996.53     18.07 o 
  -8   5   1      915.50      927.68     21.28 o 
  -7   5   1      420.58      447.06     32.46 o 
  -6   5   1     1700.57     1744.19     32.48 o 
  -5   5   1     1466.25     1459.14     34.06 o 
  -4   5   1       41.70       45.16      5.89 o 
  -3   5   1     3041.40     3150.67     25.18 o 
  -2   5   1     1846.49     1968.09     19.83 o 
  -1   5   1      820.90      677.55     11.70 o 
   0   5   1    11484.98    11314.50     37.69 o 
   1   5   1      808.58      661.62     13.79 o 
   2   5   1     1827.48     1926.34     16.80 o 
   3   5   1     3030.80     3075.26     26.44 o 
   4   5   1       41.13       39.22      5.65 o 
   5   5   1     1476.26     1471.68     18.63 o 
   6   5   1     1692.55     1711.63     31.60 o 
   7   5   1      425.15      436.73     29.89 o 
   9   5   1      933.04      960.67     22.74 o 
  10   5   1     2662.13     2515.77     37.29 o 
  11   5   1      126.92      141.81     13.35 o 
  12   5   1       49.67       56.11      6.36 o 
  13   5   1       26.60       20.65      4.81 o 
  14   5   1       78.88       77.32      4.20 o 
 -14   6   1       63.11       67.16      5.48 o 
 -13   6   1       91.96       89.32      5.66 o 
 -12   6   1      134.72      129.34      7.48 o 
 -11   6   1      670.48      614.96     20.96 o 
 -10   6   1      523.89      520.65     16.38 o 
  -9   6   1      434.41      429.59     12.11 o 
  -8   6   1      395.82      421.80     11.54 o 
  -7   6   1     1227.12     1340.70     28.51 o 
  -6   6   1      742.67      818.64     21.93 o 
  -5   6   1       45.96       44.03      5.95 o 
  -4   6   1       91.08      122.69      7.34 o 
  -3   6   1     2822.31     2663.98     25.05 o 
  -2   6   1       41.02       52.11      6.16 o 
  -1   6   1     1121.14     1040.15     11.87 o 
   0   6   1     1027.35     1209.35      8.43 o 
   1   6   1     1139.66     1071.84     18.39 o 
   2   6   1       39.85       50.11      6.72 o 
   3   6   1     2819.41     2685.91     38.58 o 
   4   6   1       93.46      134.12      8.15 o 
   5   6   1       43.68       40.55      5.81 o 
   6   6   1      741.14      846.09     37.72 o 
   7   6   1     1230.35     1261.38     45.45 o 
   8   6   1      396.77      411.38     11.23 o 
   9   6   1      431.33      438.72     11.95 o 
  10   6   1      528.04      515.77     12.47 o 
  11   6   1      662.46      595.55     18.99 o 
  12   6   1      132.71      140.12      6.14 o 
  13   6   1       90.81       95.81      8.16 o 
  14   6   1       62.38       84.57      5.79 o 
 -13   7   1      407.17      452.32     12.26 o 
 -12   7   1      293.77      284.15      9.08 o 
 -11   7   1      817.72      820.60     20.64 o 
 -10   7   1      297.15      267.03     22.85 o 
  -9   7   1      938.08      864.87     27.11 o 
  -8   7   1      544.83      543.39     13.62 o 
  -7   7   1     3503.50     3552.00     36.50 o 
  -6   7   1       63.73       88.00      9.76 o 
  -5   7   1     1789.19     1869.12     38.41 o 
  -4   7   1      177.51      155.50      8.34 o 
  -3   7   1     1029.38     1113.19     34.35 o 
  -2   7   1     3333.10     3495.05     46.06 o 
  -1   7   1      865.16     1033.89     16.73 o 
   0   7   1       64.51       57.93      3.27 o 
   1   7   1      863.30     1073.76     41.28 o 
   2   7   1     3348.09     3491.06     27.72 o 
   3   7   1     1028.24     1039.24     40.71 o 
   4   7   1      173.86      162.53     14.60 o 
   5   7   1     1775.56     1841.44     33.32 o 
   6   7   1       63.86       74.57      9.43 o 
   7   7   1     3514.56     3638.08     76.22 o 
   8   7   1      538.67      537.68     15.66 o 
   9   7   1      939.49      876.54     16.31 o 
  10   7   1      296.60      279.08     10.04 o 
  11   7   1      821.39      809.14     34.60 o 
  12   7   1      288.83      280.93     10.75 o 
  13   7   1      409.87      429.79      8.93 o 
 -13   8   1        8.04       10.62      3.60 o 
 -12   8   1      165.42      171.84     12.60 o 
 -11   8   1       51.33       47.83      6.34 o 
 -10   8   1      117.99      116.09     10.12 o 
  -9   8   1      223.95      209.07     10.02 o 
  -8   8   1      139.49      131.63     11.33 o 
  -7   8   1      170.91      166.48      6.71 o 
  -6   8   1       83.75       84.44     12.19 o 
  -5   8   1      839.55      770.10     20.57 o 
  -4   8   1      381.86      429.80     13.25 o 
  -3   8   1      107.90      134.71     12.90 o 
  -2   8   1      627.36      734.87     31.94 o 
  -1   8   1     1955.27     2076.87    120.72 o 
   0   8   1     1907.17     2148.10     82.83 o 
   1   8   1     1944.28     2020.76     91.74 o 
   2   8   1      632.48      735.98     32.70 o 
   3   8   1      108.93      134.76     10.58 o 
   4   8   1      383.29      429.48     16.46 o 
   5   8   1      844.46      799.86     22.63 o 
   6   8   1       80.59       85.11     11.97 o 
   7   8   1      167.42      166.62      7.39 o 
   8   8   1      140.88      132.14     14.29 o 
   9   8   1      228.26      213.07      9.82 o 
  10   8   1      119.05      123.51      7.96 o 
  11   8   1       51.72       59.98      5.08 o 
  12   8   1      161.27      153.96      9.55 o 
  13   8   1        8.83       12.18      3.62 o 
 -13   9   1       72.29       65.70      5.40 o 
 -12   9   1       14.45       17.86      6.55 o 
 -11   9   1      191.73      182.88     11.43 o 
 -10   9   1     1879.33     1721.89     22.28 o 
  -9   9   1       37.59       26.88      6.74 o 
  -8   9   1      410.97      371.02     12.30 o 
  -7   9   1      720.96      683.70     12.00 o 
  -6   9   1      515.58      525.72     10.47 o 
  -5   9   1       60.75       70.25     19.14 o 
  -4   9   1      343.47      347.09     17.28 o 
  -3   9   1       76.71       84.02     12.52 o 
  -2   9   1      734.99      788.55     33.75 o 
  -1   9   1      187.01      193.22     17.74 o 
   0   9   1      616.74      602.52     29.80 o 
   1   9   1      187.43      180.20     17.39 o 
   2   9   1      737.73      771.68     30.47 o 
   3   9   1       79.14       92.45      9.51 o 
   4   9   1      349.44      344.34     16.38 o 
   5   9   1       60.39       51.09     12.45 o 
   6   9   1      521.15      526.99     19.38 o 
   7   9   1      721.87      714.54     15.26 o 
   8   9   1      407.48      380.77     12.45 o 
   9   9   1       38.80       38.05      7.04 o 
  10   9   1     1872.27     1760.92     30.45 o 
  11   9   1      196.57      198.57     11.71 o 
  12   9   1       16.13       17.53      6.09 o 
  13   9   1       71.26       64.28      3.49 o 
 -12  10   1       21.33       15.52      3.95 o 
 -11  10   1      282.26      276.33     12.83 o 
 -10  10   1      186.73      172.92      8.74 o 
  -9  10   1       46.99       41.10      6.98 o 
  -8  10   1     1580.61     1460.31     21.94 o 
  -7  10   1      462.79      424.62      9.97 o 
  -6  10   1      360.19      338.78      7.53 o 
  -5  10   1     1035.95      965.07     11.51 o 
  -4  10   1      514.59      514.98     21.84 o 
  -3  10   1      521.30      530.72     32.68 o 
  -2  10   1      113.94       80.06     14.55 o 
  -1  10   1     1284.06     1168.68    116.84 o 
   0  10   1      694.32      746.30     34.48 o 
   1  10   1     1281.24     1211.73    114.80 o 
   2  10   1      114.06       83.15     16.92 o 
   3  10   1      528.79      527.83     25.55 o 
   4  10   1      511.94      540.54     27.57 o 
   5  10   1     1035.25      923.21     11.08 o 
   6  10   1      360.09      341.27      7.52 o 
   7  10   1      467.43      451.42     10.11 o 
   8  10   1     1577.53     1467.58     22.04 o 
   9  10   1       48.43       33.16      6.52 o 
  10  10   1      180.83      165.47      8.31 o 
  11  10   1      285.31      291.61     12.06 o 
  12  10   1       20.70       16.14      3.85 o 
 -12  11   1       38.20       38.06      3.24 o 
 -11  11   1      360.03      351.13     12.10 o 
 -10  11   1       45.18       43.61      6.26 o 
  -9  11   1      462.39      443.44     12.59 o 
  -8  11   1     1020.13      929.18     25.38 o 
  -7  11   1      674.73      589.95     11.53 o 
  -6  11   1      418.27      388.45     13.08 o 
  -5  11   1      891.19      850.58     11.23 o 
  -4  11   1     1115.01     1084.21     12.36 o 
  -3  11   1      491.65      447.37      8.54 o 
  -2  11   1     2353.00     2282.92    159.72 o 
  -1  11   1     1022.42      970.00     44.10 o 
   0  11   1     1998.88     2002.37     80.74 o 
   1  11   1     1019.43      960.67     40.01 o 
   2  11   1     2346.20     2290.70    130.43 o 
   3  11   1      488.14      432.35     17.82 o 
   4  11   1     1122.12     1083.67     20.38 o 
   5  11   1      894.11      836.60     16.82 o 
   6  11   1      411.13      365.34      7.98 o 
   7  11   1      676.49      604.89     21.50 o 
   8  11   1     1024.78      922.27     17.49 o 
   9  11   1      466.13      460.99     12.64 o 
  10  11   1       45.73       45.94      7.84 o 
  11  11   1      361.53      349.02     11.82 o 
  12  11   1       38.81       36.82      5.01 o 
 -10  12   1       86.38       87.88      6.21 o 
  -9  12   1       98.69      101.10      7.64 o 
  -8  12   1     1274.99     1204.13     19.11 o 
  -7  12   1       92.27      108.03      5.40 o 
  -6  12   1      205.42      189.68      6.48 o 
  -5  12   1        8.91       10.21      4.32 o 
  -4  12   1     1121.12      992.06     12.17 o 
  -3  12   1     1774.31     1619.72     28.81 o 
  -2  12   1       58.27       45.93      7.78 o 
  -1  12   1      495.19      409.03     22.12 o 
   0  12   1       75.53       74.25      9.38 o 
   1  12   1      493.58      414.32     14.03 o 
   2  12   1       58.22       35.49      7.05 o 
   3  12   1     1772.45     1602.26     36.80 o 
   4  12   1     1125.58      966.99     14.57 o 
   5  12   1        8.17       10.21      4.21 o 
   6  12   1      201.29      183.17      6.41 o 
   7  12   1       92.18      111.03      6.72 o 
   8  12   1     1277.41     1212.12     19.24 o 
   9  12   1       98.51      106.66      9.68 o 
  10  12   1       83.63       92.10      8.10 o 
  -9  13   1       90.43       79.05     10.25 o 
  -8  13   1      207.11      194.04     10.44 o 
  -7  13   1       28.12       31.13      4.37 o 
  -6  13   1     1127.62     1040.86     33.55 o 
  -5  13   1       77.65       74.64      6.33 o 
  -4  13   1       21.36       25.58      5.30 o 
  -3  13   1      383.41      338.82     12.12 o 
  -2  13   1       93.43       96.32      6.05 o 
  -1  13   1      119.42       86.79      9.81 o 
   0  13   1     1065.11      866.46     35.42 o 
   1  13   1      119.64       93.46     13.30 o 
   2  13   1       92.46       83.28      9.62 o 
   3  13   1      379.89      306.04     11.58 o 
   4  13   1       21.81       25.04      5.41 o 
   5  13   1       77.51       83.38      6.33 o 
   6  13   1     1121.73     1011.73     26.13 o 
   7  13   1       27.44       24.75      4.54 o 
  -7  14   1      643.26      636.17     19.62 o 
  -6  14   1       52.92       54.79      5.46 o 
  -5  14   1       12.98       15.91      5.14 o 
  -4  14   1     1082.03      944.74     14.69 o 
  -3  14   1      127.79      115.31      8.73 o 
  -2  14   1      277.11      221.77      8.84 o 
  -1  14   1      436.74      381.94     14.25 o 
   0  14   1      163.09      161.50     10.78 o 
   1  14   1      439.83      384.12     17.94 o 
   2  14   1      276.68      244.84     12.01 o 
   3  14   1      130.26      109.37      9.65 o 
   4  14   1     1081.20      937.10     17.43 o 
   5  14   1       13.59       16.27      6.47 o 
   6  14   1       52.71       52.17      5.51 o 
   7  14   1      647.18      651.81     18.03 o 
  -6  15   1       13.40       13.62      7.36 o 
  -5  15   1       57.02       55.27      6.85 o 
  -4  15   1      414.62      360.51     11.59 o 
  -3  15   1      509.49      480.38     13.25 o 
  -2  15   1        5.00        7.39      7.07 o 
  -1  15   1       36.36       32.78      6.57 o 
   0  15   1     1097.20      979.44     27.59 o 
   1  15   1       36.72       28.48      7.56 o 
   2  15   1        5.36        4.16      5.27 o 
   3  15   1      507.86      457.80     13.23 o 
   4  15   1      413.25      364.17     12.84 o 
   5  15   1       55.31       55.71      8.77 o 
   6  15   1       12.14        9.99      4.31 o 
  -6  16   1        3.42        5.31      5.79 o 
  -5  16   1        5.99        6.94      3.98 o 
  -4  16   1       57.33       66.36      6.67 o 
  -3  16   1       82.50       68.22      7.55 o 
  -2  16   1      637.67      596.53     13.86 o 
  -1  16   1      260.53      254.75     10.29 o 
   0  16   1       74.17       66.59      5.95 o 
   1  16   1      263.69      245.24      8.18 o 
   2  16   1      640.41      613.45     22.21 o 
   3  16   1       85.29       78.68      9.73 o 
   4  16   1       57.15       72.14      8.74 o 
   5  16   1        5.44        6.63      4.35 o 
   6  16   1        3.33        4.27      3.41 o 
  -5  17   1       23.54       20.05      5.82 o 
  -4  17   1      385.17      395.94     13.36 o 
  -3  17   1      184.21      171.96     10.80 o 
  -2  17   1       30.78       29.45      6.08 o 
  -1  17   1      786.78      796.87     11.79 o 
   0  17   1       16.16       15.03      5.82 o 
   1  17   1      781.99      780.18     14.02 o 
   2  17   1       30.79       25.55      5.53 o 
   3  17   1      188.37      179.07     14.82 o 
   4  17   1      385.82      386.06      7.98 o 
   5  17   1       22.86       24.94      3.18 o 
  -5  18   1      372.00      390.83      8.72 o 
  -4  18   1       47.86       48.34      4.13 o 
  -3  18   1       21.66       20.85      4.52 o 
  -2  18   1       58.58       66.17      5.28 o 
  -1  18   1      525.54      545.29     15.86 o 
   0  18   1        0.41        1.87      4.55 o 
   1  18   1      526.16      539.06     13.26 o 
   2  18   1       58.52       60.05      5.06 o 
   3  18   1       23.50       23.23      3.13 o 
   4  18   1       47.03       44.50      2.96 o 
  -3  19   1       45.19       40.15      4.19 o 
  -2  19   1       19.24       19.54      2.97 o 
  -1  19   1       28.32       26.27      3.52 o 
   0  19   1      124.85      106.41      4.56 o 
   1  19   1       27.72       28.86      3.35 o 
   2  19   1       18.95       22.04      2.35 o 
   1   0   2        0.47        3.50      1.69 o 
   2   0   2     1483.51     1522.73     43.77 o 
   3   0   2     2298.11     2401.79     10.23 o 
   4   0   2     7864.72     7323.02     46.51 o 
   5   0   2    27222.86    27212.19     94.91 o 
   6   0   2     2165.57     2509.83     26.91 o 
   7   0   2      717.69      771.21     16.83 o 
   8   0   2      397.45      427.47     28.17 o 
   9   0   2      339.82      429.27     35.61 o 
  10   0   2     2077.05     2229.57     55.09 o 
  11   0   2      178.07      156.47      9.47 o 
  12   0   2       73.79       75.35      7.40 o 
  13   0   2      129.64      139.15      7.22 o 
  14   0   2       25.57       27.56      4.02 o 
 -14   1   2      267.55      318.84     10.27 o 
 -13   1   2      102.91      101.60      8.33 o 
 -12   1   2      459.37      417.91     30.24 o 
 -11   1   2      487.14      458.66     13.26 o 
 -10   1   2        9.30       13.95      4.83 o 
  -9   1   2     2440.78     2451.36     34.79 o 
  -8   1   2      712.34      753.76     17.55 o 
  -7   1   2       50.04       49.86      7.68 o 
  -6   1   2      926.70      897.84     16.71 o 
  -5   1   2     2934.48     3110.37     27.25 o 
  -4   1   2      416.47      440.14     18.15 o 
  -3   1   2      194.23      235.68      4.74 o 
  -2   1   2    10277.54     9948.67     81.03 o 
  -1   1   2    12347.22    11924.41     71.96 o 
   0   1   2    25192.75    24010.38    448.65 o 
   1   1   2    12317.85    12110.46    104.39 o 
   2   1   2    10293.21     9751.29     87.08 o 
   3   1   2      198.62      235.72      4.11 o 
   4   1   2      419.69      439.48      9.84 o 
   5   1   2     2901.16     3172.91     69.12 o 
   6   1   2      921.82      951.19     13.59 o 
   7   1   2       52.67       54.68     17.12 o 
   8   1   2      706.58      723.21     35.28 o 
   9   1   2     2429.92     2624.99     34.37 o 
  10   1   2        9.47       15.65      4.55 o 
  11   1   2      483.19      451.62     21.63 o 
  12   1   2      458.90      433.90     36.40 o 
  13   1   2      102.83      100.40     11.54 o 
  14   1   2      262.95      314.64     14.46 o 
 -14   2   2       20.43       24.83      4.01 o 
 -13   2   2      208.97      193.95      9.09 o 
 -12   2   2      321.03      323.13     22.53 o 
 -11   2   2      294.13      260.31     14.60 o 
 -10   2   2     1411.94     1470.27     57.06 o 
  -8   2   2       80.86       74.06      9.68 o 
  -7   2   2     1170.42     1169.12     20.57 o 
  -6   2   2     3354.01     3620.58     32.54 o 
  -5   2   2      415.32      480.75     11.85 o 
  -4   2   2       85.80       95.57      9.81 o 
  -3   2   2     2131.91     2005.58     17.49 o 
  -2   2   2     3080.15     3206.85     74.25 o 
  -1   2   2     2017.64     2044.16     44.03 o 
   0   2   2    18436.75    18520.38    221.24 o 
   1   2   2     2031.45     2021.26     11.04 o 
   2   2   2     3103.82     3098.71     57.45 o 
   3   2   2     2110.14     1951.35     15.09 o 
   4   2   2       82.57       82.55      3.56 o 
   5   2   2      414.71      504.29     33.03 o 
   6   2   2     3353.60     3520.84     65.11 o 
   7   2   2     1168.17     1235.31     19.57 o 
   8   2   2       77.99       70.46     10.80 o 
   9   2   2     3281.97     3521.65     27.94 o 
  10   2   2     1425.46     1440.93     19.15 o 
  11   2   2      298.06      268.95     12.93 o 
  12   2   2      322.41      323.34      9.87 o 
  13   2   2      210.68      203.63      8.66 o 
  14   2   2       20.58       22.61      4.22 o 
 -14   3   2      172.03      182.22      9.10 o 
 -13   3   2       41.00       40.51      5.28 o 
 -12   3   2     1234.99     1162.09     63.49 o 
 -11   3   2      602.70      534.91     13.09 o 
 -10   3   2      358.50      376.20     16.62 o 
  -9   3   2      843.58      934.69     21.63 o 
  -8   3   2      392.72      403.02     24.10 o 
  -7   3   2     1486.58     1821.33     48.81 o 
  -6   3   2     3601.27     3854.06     64.23 o 
  -5   3   2      302.31      388.09      9.26 o 
  -4   3   2     3380.62     3546.81     30.17 o 
  -3   3   2     2828.89     2716.25     37.92 o 
  -2   3   2     9040.34     8669.03     64.30 o 
  -1   3   2      118.97      108.16      5.01 o 
   0   3   2    10068.66     9823.38     27.75 o 
   1   3   2      118.66      115.33      3.18 o 
   2   3   2     9009.44     8588.77    139.89 o 
   3   3   2     2819.93     2619.50     17.60 o 
   4   3   2     3402.76     3545.10     50.72 o 
   5   3   2      302.19      387.41     18.81 o 
   6   3   2     3592.92     3891.58    181.74 o 
   7   3   2     1482.66     1837.12     61.62 o 
   8   3   2      398.12      458.34     12.14 o 
   9   3   2      848.45      886.27     14.68 o 
  10   3   2      355.86      392.48     12.89 o 
  11   3   2      598.76      550.54     30.20 o 
  12   3   2     1221.52     1190.70     42.12 o 
  13   3   2       38.52       42.72      6.92 o 
  14   3   2      170.64      181.42      5.84 o 
 -14   4   2      322.91      360.45     10.97 o 
 -13   4   2      383.47      384.93     14.43 o 
 -12   4   2      120.76      137.58     12.95 o 
 -11   4   2      239.71      259.43     22.45 o 
 -10   4   2      552.30      548.74     19.00 o 
  -9   4   2       78.30       95.28      7.18 o 
  -8   4   2     1949.00     2150.22     35.46 o 
  -7   4   2      963.21     1017.27     41.48 o 
  -6   4   2      534.21      588.24     24.15 o 
  -5   4   2     1073.66     1145.23     30.78 o 
  -4   4   2      266.28      283.14      7.06 o 
  -3   4   2      162.00      136.86      6.87 o 
  -2   4   2     4843.65     5121.93     31.14 o 
  -1   4   2     1136.17     1154.57     15.64 o 
   0   4   2     8404.18     8225.99     38.39 o 
   1   4   2     1132.79     1202.91     20.21 o 
   2   4   2     4854.50     4953.03     77.70 o 
   3   4   2      161.32      130.86      6.37 o 
   4   4   2      267.42      255.39      8.39 o 
   5   4   2     1065.61     1114.75     23.76 o 
   6   4   2      531.27      610.09     28.05 o 
   7   4   2      968.91     1044.37     17.11 o 
   8   4   2     1942.63     2201.51     25.56 o 
   9   4   2       78.83       91.20      5.95 o 
  10   4   2      563.02      602.03     13.16 o 
  11   4   2      237.01      267.06     13.29 o 
  12   4   2      117.85      126.47      6.07 o 
  13   4   2      381.67      399.12     10.79 o 
  14   4   2      319.20      376.27     11.55 o 
 -14   5   2       51.35       51.72      5.97 o 
 -13   5   2      124.02      144.00     11.13 o 
 -12   5   2      206.08      208.95     19.10 o 
 -11   5   2      331.08      311.76     15.37 o 
 -10   5   2     1824.00     1739.78     30.63 o 
  -9   5   2      205.94      202.78     11.35 o 
  -8   5   2      518.57      481.43     13.11 o 
  -7   5   2      671.41      745.78     21.31 o 
  -6   5   2      558.11      532.89     21.83 o 
  -5   5   2     1114.28     1241.77     18.29 o 
  -4   5   2      517.73      611.00     14.66 o 
  -3   5   2      755.12      818.21     16.98 o 
  -2   5   2       30.34       40.96      5.26 o 
  -1   5   2    11325.53    11031.05     99.52 o 
   0   5   2       50.48       25.86      5.31 o 
   1   5   2    11327.19    10969.75    148.40 o 
   2   5   2       30.62       32.20     12.52 o 
   3   5   2      740.18      779.34     19.08 o 
   4   5   2      503.98      564.24     13.18 o 
   5   5   2     1115.43     1268.36     28.81 o 
   6   5   2      555.91      535.02     10.37 o 
   7   5   2      670.28      739.70     15.30 o 
   8   5   2      506.96      522.42     15.01 o 
   9   5   2      203.05      183.37     11.75 o 
  10   5   2     1808.96     1731.91     21.40 o 
  11   5   2      328.60      313.92     10.15 o 
  12   5   2      207.65      218.74      7.32 o 
  13   5   2      122.26      145.31      6.84 o 
  14   5   2       53.81       60.63      6.13 o 
 -14   6   2      123.78      138.31      6.57 o 
 -13   6   2      217.06      261.13     10.00 o 
 -12   6   2      221.67      208.09      8.41 o 
 -11   6   2       89.41      100.78      7.39 o 
 -10   6   2      273.85      261.46     10.38 o 
  -9   6   2     1407.30     1284.71     19.64 o 
  -8   6   2      528.11      539.80     17.93 o 
  -7   6   2     4385.97     4634.21     80.99 o 
  -6   6   2      250.00      228.79     12.09 o 
  -5   6   2      827.90      875.44     16.34 o 
  -4   6   2       53.25       71.50      8.19 o 
  -3   6   2     3149.64     3188.53     56.28 o 
  -2   6   2      268.66      299.37     11.05 o 
  -1   6   2     4094.57     4298.64     49.07 o 
   0   6   2     4401.45     4086.00     31.73 o 
   1   6   2     4097.16     4178.45     90.16 o 
   2   6   2      265.80      275.90      9.50 o 
   3   6   2     3130.95     3093.21     70.49 o 
   4   6   2       50.13       69.49      8.13 o 
   5   6   2      824.41      863.44     41.33 o 
   6   6   2      253.71      244.01     12.49 o 
   7   6   2     4401.06     4677.47     87.08 o 
   8   6   2      525.08      535.15     18.52 o 
   9   6   2     1414.95     1388.02     18.95 o 
  10   6   2      273.99      276.77     14.13 o 
  11   6   2       88.09      106.35      7.19 o 
  12   6   2      222.15      211.80      8.85 o 
  13   6   2      223.23      248.77      7.58 o 
  14   6   2      122.51      149.38      6.79 o 
 -13   7   2      111.02      131.02      5.48 o 
 -12   7   2        9.72       11.80      4.96 o 
 -11   7   2      464.45      457.62     21.55 o 
 -10   7   2      865.67      775.69     22.65 o 
  -9   7   2      195.01      181.97     12.58 o 
  -8   7   2     1371.34     1305.82     20.11 o 
  -7   7   2      164.10      187.09      7.36 o 
  -6   7   2       17.71       28.55      9.45 o 
  -5   7   2      612.06      654.60     15.16 o 
  -4   7   2     1258.62     1262.87     26.69 o 
  -3   7   2     1797.76     2017.53     42.38 o 
  -2   7   2     2806.01     2940.71     77.79 o 
  -1   7   2      803.97      808.47     10.37 o 
   0   7   2    11837.18    12187.69    178.39 o 
   1   7   2      807.73      797.85     21.11 o 
   2   7   2     2796.00     2953.36     72.39 o 
   3   7   2     1802.07     2012.39     24.43 o 
   4   7   2     1245.70     1192.76     23.88 o 
   5   7   2      606.76      619.39     19.37 o 
   6   7   2       18.46       34.19     10.29 o 
   8   7   2     1370.84     1277.19     27.11 o 
   9   7   2      197.20      169.41      8.70 o 
  10   7   2      873.92      822.06     15.05 o 
  11   7   2      467.37      493.07     21.69 o 
  12   7   2        9.55       12.60      4.05 o 
  13   7   2      110.92      138.31     12.80 o 
 -13   8   2        2.92        1.17      4.15 o 
 -12   8   2       55.31       54.25      4.28 o 
 -11   8   2       82.57       74.29      6.77 o 
 -10   8   2      628.97      535.56     13.48 o 
  -9   8   2     1598.41     1423.23     21.17 o 
  -8   8   2     1475.51     1379.65     35.35 o 
  -7   8   2     1021.02     1043.78     17.79 o 
  -6   8   2      173.22      199.99     14.31 o 
  -5   8   2      469.40      541.91     27.36 o 
  -4   8   2     3785.39     3899.66     68.40 o 
  -3   8   2      522.55      494.63     12.84 o 
  -2   8   2     1721.03     1914.61     76.27 o 
  -1   8   2     4046.38     4414.52     55.46 o 
   0   8   2       82.73       75.99      7.34 o 
   1   8   2     4038.42     4440.17     37.69 o 
   2   8   2     1723.72     1861.18     44.43 o 
   3   8   2      520.88      467.84     18.68 o 
   4   8   2     3787.05     3795.68    149.64 o 
   5   8   2      472.31      510.60     33.10 o 
   6   8   2      170.73      234.06     23.91 o 
   7   8   2     1021.43     1039.42     28.70 o 
   8   8   2     1469.95     1384.79     41.39 o 
   9   8   2     1597.18     1450.47     20.69 o 
  10   8   2      622.25      545.74     12.96 o 
  11   8   2       84.40       89.88      7.55 o 
  12   8   2       56.40       61.19      5.27 o 
  13   8   2        3.57        9.53      3.21 o 
 -13   9   2      174.04      178.52      7.19 o 
 -12   9   2      184.68      214.86      7.30 o 
 -11   9   2      603.95      610.29     12.76 o 
 -10   9   2      973.18      871.68     16.37 o 
  -9   9   2      290.27      268.70     14.23 o 
  -8   9   2      198.03      176.37     15.88 o 
  -7   9   2      250.18      257.21      8.21 o 
  -6   9   2     2591.47     2383.58     17.41 o 
  -5   9   2      669.46      686.94     21.85 o 
  -4   9   2      168.40      145.20     12.14 o 
  -3   9   2     2138.47     2127.31     99.64 o 
  -2   9   2      592.13      496.27     20.56 o 
  -1   9   2       59.73       53.63     12.58 o 
   0   9   2       36.21       38.57     10.79 o 
   1   9   2       60.08       70.86      7.76 o 
   2   9   2      592.92      538.54     14.51 o 
   3   9   2     2132.33     2110.34    118.69 o 
   4   9   2      168.47      137.52     11.76 o 
   5   9   2      665.13      691.83     32.73 o 
   6   9   2     2605.18     2308.94     40.54 o 
   7   9   2      243.13      264.48     11.70 o 
   8   9   2      194.21      194.19      7.05 o 
   9   9   2      285.35      272.00     10.34 o 
  10   9   2      978.22      928.01     15.94 o 
  11   9   2      600.53      617.91     12.13 o 
  12   9   2      182.96      194.91      6.35 o 
  13   9   2      176.31      189.97      7.51 o 
 -12  10   2      215.90      224.84     14.50 o 
 -11  10   2       23.93       31.33      5.66 o 
 -10  10   2      332.92      295.11     10.35 o 
  -9  10   2      160.78      153.29      9.01 o 
  -8  10   2      349.29      299.01     11.49 o 
  -7  10   2       27.30       31.34      4.88 o 
  -6  10   2       58.97       63.30      4.83 o 
  -5  10   2     1049.09      972.61     12.56 o 
  -4  10   2      402.81      420.07     11.56 o 
  -3  10   2      147.17      163.67     14.05 o 
  -2  10   2       90.59       82.90     13.68 o 
  -1  10   2      852.90      837.94     30.97 o 
   0  10   2     2288.92     2318.66     50.17 o 
   1  10   2      859.42      864.23     34.23 o 
   2  10   2       91.91      120.83     30.65 o 
   3  10   2      149.97      148.04     18.26 o 
   4  10   2      398.59      442.12     25.05 o 
   5  10   2     1050.06      977.31     12.90 o 
   6  10   2       59.80       66.91      4.68 o 
   7  10   2       26.23       29.54      4.04 o 
   8  10   2      349.73      334.93     12.08 o 
   9  10   2      161.90      137.92      8.44 o 
  10  10   2      330.87      340.56     13.84 o 
  11  10   2       25.24       23.88      5.01 o 
  12  10   2      216.54      230.03      6.27 o 
 -12  11   2      525.66      572.15     11.43 o 
 -11  11   2       26.41       23.79      4.88 o 
 -10  11   2       20.49       19.40      5.87 o 
  -9  11   2      758.89      747.11     16.15 o 
  -8  11   2       89.80       80.61      8.34 o 
  -7  11   2       16.67       24.50      5.24 o 
  -6  11   2      745.81      686.00     11.88 o 
  -5  11   2      237.94      218.72      6.68 o 
  -4  11   2     1151.12     1082.33     12.32 o 
  -3  11   2     1120.18      996.67     12.61 o 
  -2  11   2     2108.64     1915.61     76.38 o 
  -1  11   2       77.99       60.44     16.88 o 
   0  11   2       51.18       37.09     18.86 o 
   1  11   2       78.65       68.49     20.25 o 
   2  11   2     2104.03     2003.91     98.79 o 
   3  11   2     1121.64      983.85     19.94 o 
   4  11   2     1144.20     1089.89     15.81 o 
   5  11   2      240.61      240.80      8.69 o 
   6  11   2      750.94      688.44     15.11 o 
   7  11   2       17.09       21.61      4.04 o 
   8  11   2       89.93       83.63      5.73 o 
   9  11   2      759.61      788.79     20.13 o 
  10  11   2       21.77       23.54      6.89 o 
  11  11   2       27.71       26.26      4.38 o 
  12  11   2      520.39      598.91     12.14 o 
 -10  12   2      409.91      420.73     10.01 o 
  -9  12   2      160.15      138.97      7.96 o 
  -8  12   2      105.72       88.93     10.12 o 
  -7  12   2      290.84      270.08      7.06 o 
  -6  12   2       42.43       38.18      4.47 o 
  -5  12   2      567.46      511.74      9.18 o 
  -4  12   2      346.20      320.33      8.76 o 
  -3  12   2       38.56       39.56      5.47 o 
  -2  12   2     1199.55     1112.89     25.73 o 
  -1  12   2     2061.62     1924.71     35.61 o 
   0  12   2      440.12      390.50     13.27 o 
   1  12   2     2067.60     1885.27     25.60 o 
   2  12   2     1209.57     1066.86     28.73 o 
   3  12   2       36.45       23.73     10.33 o 
   4  12   2      349.21      332.38      9.66 o 
   5  12   2      576.42      523.31     11.27 o 
   6  12   2       42.86       33.73      4.24 o 
   7  12   2      290.64      276.43      6.93 o 
   8  12   2      105.17      108.98      6.65 o 
   9  12   2      159.46      157.09     10.37 o 
  11  12   2      123.63       80.10      6.17 o 
  -9  13   2      126.95      125.07     10.14 o 
  -8  13   2      484.25      478.68     12.04 o 
  -7  13   2      292.13      280.83     10.65 o 
  -6  13   2       49.52       43.69      4.58 o 
  -5  13   2      452.30      429.55     12.12 o 
  -4  13   2      355.02      306.08      8.87 o 
  -3  13   2     1004.06      839.31     22.31 o 
  -2  13   2     1423.41     1199.98     19.93 o 
  -1  13   2      965.88      785.28     28.86 o 
   0  13   2        1.17        0.84      7.20 o 
   1  13   2      963.20      809.51     33.66 o 
   2  13   2     1422.83     1170.44     21.02 o 
   3  13   2     1013.07      833.17     16.98 o 
   4  13   2      351.35      292.84     11.00 o 
   5  13   2      459.09      460.18     16.73 o 
   6  13   2       47.50       50.75      5.92 o 
   7  13   2      290.65      303.32     10.68 o 
   8  13   2      484.44      520.81     13.74 o 
  -8  14   2       58.57       53.11      9.11 o 
  -7  14   2      664.66      598.65     12.53 o 
  -6  14   2      270.52      257.39      9.60 o 
  -5  14   2      578.91      546.65     16.48 o 
  -4  14   2       98.46       95.09      6.29 o 
  -3  14   2      232.86      193.67     14.09 o 
  -2  14   2       23.77       21.95      6.78 o 
  -1  14   2      374.34      354.76     10.56 o 
   0  14   2       51.05       35.72     12.58 o 
   1  14   2      374.03      345.78     12.84 o 
   2  14   2       26.34       27.75      6.17 o 
   3  14   2      237.70      207.29     13.09 o 
   4  14   2       95.89       82.95      7.72 o 
   5  14   2      581.20      556.88     17.46 o 
   6  14   2      272.12      252.03      8.50 o 
   7  14   2      668.09      628.67     15.57 o 
  -6  15   2      264.48      256.37     12.34 o 
  -5  15   2       31.27       30.28      5.90 o 
  -4  15   2      616.80      589.26     13.52 o 
  -3  15   2      218.07      229.23     10.22 o 
  -2  15   2      985.54      892.75     17.09 o 
  -1  15   2       18.31       20.19      6.13 o 
   0  15   2       71.21       61.60      7.19 o 
   1  15   2       19.16       15.54      7.51 o 
   2  15   2      991.52      871.37     22.84 o 
   3  15   2      214.69      194.09     12.04 o 
   4  15   2      621.02      583.39     18.00 o 
   5  15   2       31.92       37.37      6.01 o 
   6  15   2      262.04      249.29      7.83 o 
   7  15   2      363.79      419.61     11.22 o 
  -6  16   2      180.72      182.22      9.79 o 
  -5  16   2      103.20      106.21      6.70 o 
  -4  16   2       33.14       33.88      6.17 o 
  -3  16   2      227.25      227.58      9.60 o 
  -2  16   2       82.19       79.16      7.61 o 
  -1  16   2      176.02      152.89      8.55 o 
   0  16   2      444.31      398.01     16.13 o 
   1  16   2      179.19      166.43      6.95 o 
   2  16   2       81.13       95.24      5.83 o 
   3  16   2      223.68      207.91     11.73 o 
   4  16   2       33.28       27.60      7.67 o 
   5  16   2      101.37      100.91      5.93 o 
   6  16   2      177.64      176.62      5.97 o 
  -5  17   2       58.95       63.18      6.93 o 
  -4  17   2      238.76      256.72     11.14 o 
  -3  17   2      131.01      128.45      7.29 o 
  -2  17   2       71.61       68.10      6.41 o 
  -1  17   2       11.19       11.88      4.69 o 
   0  17   2       32.01       32.13      4.79 o 
   1  17   2        9.80        2.54      4.15 o 
   2  17   2       72.27       70.24      6.20 o 
   3  17   2      131.93      127.71      6.46 o 
   4  17   2      233.25      244.58      9.28 o 
   5  17   2       59.96       61.16      4.27 o 
   6  17   2      247.37      249.80      6.74 o 
  -5  18   2       57.88       60.68      4.94 o 
  -4  18   2       83.16       87.14      7.67 o 
  -3  18   2       26.17       32.03      4.36 o 
  -2  18   2      542.57      528.39     14.38 o 
  -1  18   2      143.01      158.62      6.68 o 
   0  18   2       73.08       93.80      5.80 o 
   1  18   2      138.76      155.08      6.53 o 
   2  18   2      544.45      541.78     11.59 o 
   3  18   2       25.92       28.36      4.26 o 
   4  18   2       84.63       75.36      4.34 o 
  -3  19   2       29.86       24.79      3.51 o 
  -2  19   2       94.72      100.14      4.03 o 
  -1  19   2       24.57       28.95      3.30 o 
   0  19   2       49.58       58.79      3.74 o 
   1  19   2       23.16       28.50      3.22 o 
   2  19   2       93.58      101.54      7.10 o 
   1   0   3     8391.03     8174.09     29.49 o 
   2   0   3     2660.30     2561.47     38.07 o 
   3   0   3       50.93       65.39      7.14 o 
   4   0   3     9836.23    10213.25     76.82 o 
   5   0   3     4487.45     4511.03     40.12 o 
   6   0   3       29.09       24.36      7.70 o 
   7   0   3     2370.11     2344.08     38.61 o 
   8   0   3      972.25     1092.15     41.49 o 
   9   0   3     2560.21     2714.43     50.70 o 
  10   0   3     1547.12     1622.25     44.56 o 
  11   0   3      615.57      637.17     13.55 o 
  12   0   3      142.58      138.68      6.27 o 
  13   0   3      121.38      142.00      8.52 o 
  14   0   3       24.18       26.76      6.79 o 
 -14   1   3       59.98       74.77      7.70 o 
 -13   1   3       20.62       25.07      4.84 o 
 -12   1   3      615.38      620.04     37.91 o 
 -11   1   3      530.34      512.96     16.60 o 
 -10   1   3     1409.94     1468.08     19.51 o 
  -9   1   3     4482.01     4835.75     46.81 o 
  -8   1   3      466.59      561.47     23.33 o 
  -7   1   3      266.36      227.39     12.32 o 
  -6   1   3      608.01      619.57     17.31 o 
  -5   1   3     6899.97     7382.66     54.80 o 
  -4   1   3      122.07      128.14      7.37 o 
  -3   1   3     3384.85     3421.57     28.90 o 
  -2   1   3     1877.33     1812.46     17.55 o 
  -1   1   3     9792.42     9787.28     87.60 o 
   0   1   3    10793.68    10960.25     51.83 o 
   1   1   3     9807.59     9988.20     45.71 o 
   2   1   3     1884.76     1815.28     26.53 o 
   3   1   3     3390.21     3483.39     54.27 o 
   4   1   3      126.48      130.80      3.01 o 
   5   1   3     6920.00     7324.82     65.92 o 
   6   1   3      612.35      631.97     23.60 o 
   7   1   3      272.42      252.32     23.19 o 
   8   1   3      472.99      556.09     31.17 o 
   9   1   3     4452.90     4897.83     25.87 o 
  10   1   3     1407.61     1478.73     19.33 o 
  11   1   3      534.72      500.80     12.01 o 
  12   1   3      611.11      628.82     29.60 o 
  13   1   3       19.65       24.17      5.20 o 
  14   1   3       59.16       72.19      7.74 o 
 -14   2   3      267.04      276.05     10.86 o 
 -13   2   3       37.74       37.97      5.03 o 
 -12   2   3      270.42      304.50     19.88 o 
 -11   2   3      536.98      575.00     37.64 o 
 -10   2   3     3064.47     3114.11     56.83 o 
  -9   2   3      790.40      850.84     20.69 o 
  -8   2   3     4004.58     4344.06     72.82 o 
  -7   2   3      274.42      316.51     11.60 o 
  -6   2   3     2298.07     2633.57     45.11 o 
  -5   2   3     2117.49     2282.42     24.19 o 
  -4   2   3     5274.54     5658.51     33.95 o 
  -3   2   3      444.37      488.63     10.07 o 
  -2   2   3     3948.51     3717.87     91.59 o 
  -1   2   3     3981.52     4131.63     77.74 o 
   0   2   3     3390.74     3144.08     33.05 o 
   1   2   3     4014.18     4114.99     41.60 o 
   2   2   3     3972.28     3721.58     20.54 o 
   3   2   3      445.17      456.03      9.23 o 
   5   2   3     2100.41     2308.70     51.03 o 
   6   2   3     2294.25     2563.21     57.16 o 
   7   2   3      278.16      352.29     24.00 o 
   8   2   3     4019.31     4289.46     35.17 o 
   9   2   3      786.64      853.39     12.98 o 
  10   2   3     3066.28     3081.91     38.88 o 
  11   2   3      542.61      544.86     14.03 o 
  12   2   3      263.80      278.23     14.21 o 
  13   2   3       38.35       30.93      5.36 o 
  14   2   3      268.14      277.31     10.78 o 
 -14   3   3       84.34      103.85      7.72 o 
 -13   3   3     1209.22     1315.49    126.10 o 
 -12   3   3      136.41      155.26     20.35 o 
 -11   3   3      597.74      563.47     20.38 o 
 -10   3   3      418.54      400.90     34.50 o 
  -9   3   3     1050.02     1030.74     16.15 o 
  -8   3   3      895.31      993.28     31.77 o 
  -7   3   3      889.76      983.52     30.56 o 
  -6   3   3      164.61      175.30      9.00 o 
  -5   3   3     1199.33     1304.87     27.83 o 
  -4   3   3     1285.11     1310.34     28.43 o 
  -3   3   3     3456.50     3611.65     34.48 o 
  -2   3   3     6129.31     6091.42     76.86 o 
  -1   3   3      134.34      103.26      7.22 o 
   0   3   3     9230.72     9369.54     37.50 o 
   1   3   3      136.49      104.25      6.02 o 
   2   3   3     6117.27     6363.20     34.72 o 
   3   3   3     3458.39     3643.79     48.96 o 
   4   3   3     1289.61     1405.81     70.97 o 
   5   3   3     1207.43     1363.56     48.50 o 
   6   3   3      164.39      182.20      7.66 o 
   7   3   3      883.83      970.71     36.34 o 
   8   3   3      905.38     1022.83     18.28 o 
   9   3   3     1056.08     1021.63     20.58 o 
  10   3   3      426.08      390.71     18.87 o 
  11   3   3      591.72      535.44     17.61 o 
  12   3   3      136.73      167.38      9.56 o 
  13   3   3     1203.70     1290.72    102.14 o 
  14   3   3       80.39      102.82      7.66 o 
 -14   4   3       78.21       85.34      6.63 o 
 -13   4   3       63.05       74.22      8.85 o 
 -12   4   3       20.49       18.68      5.48 o 
 -11   4   3       81.73       88.47      5.74 o 
 -10   4   3      201.55      197.66      8.87 o 
  -9   4   3      114.88      124.20      7.62 o 
  -8   4   3      162.77      189.88     14.72 o 
  -7   4   3       22.96       20.15      6.84 o 
  -6   4   3     1247.96     1349.57     20.06 o 
  -5   4   3     2330.14     2628.93     75.32 o 
  -4   4   3     1721.49     1765.14     19.90 o 
  -3   4   3       28.53       42.53      8.31 o 
  -2   4   3     4108.73     4142.26     57.97 o 
  -1   4   3     1828.79     1777.68     21.19 o 
   0   4   3     3759.35     3697.70     23.26 o 
   1   4   3     1805.63     1828.26     25.16 o 
   2   4   3     4128.78     4246.87     54.75 o 
   3   4   3       27.97       32.48      6.95 o 
   4   4   3     1720.39     1711.75     24.13 o 
   5   4   3     2339.26     2638.89     79.73 o 
   6   4   3     1257.04     1423.53     77.30 o 
   7   4   3       23.31       33.11      9.26 o 
   8   4   3      161.56      156.98      9.59 o 
   9   4   3      112.02      123.83      7.08 o 
  10   4   3      204.11      200.97      9.50 o 
  11   4   3       86.60       94.03      7.14 o 
  12   4   3       20.22       26.45      4.58 o 
  13   4   3       64.90       68.30      8.00 o 
  14   4   3       77.38      105.86      7.39 o 
 -14   5   3      207.70      218.48      8.17 o 
 -13   5   3       27.95       24.31     24.59 o 
 -12   5   3      316.54      328.29     17.84 o 
 -11   5   3      700.87      737.34     15.01 o 
 -10   5   3      167.22      153.31      6.84 o 
  -9   5   3       13.24       11.47      5.93 o 
  -8   5   3      502.62      516.11     10.08 o 
  -7   5   3       30.76       25.00     10.38 o 
  -6   5   3      384.48      386.08     16.30 o 
  -5   5   3     3427.40     3658.48     75.53 o 
  -4   5   3     3368.57     3520.52     51.35 o 
  -3   5   3     4401.75     4577.92     30.83 o 
  -2   5   3     1763.98     1914.76     42.49 o 
  -1   5   3     7897.14     7916.42     48.50 o 
   0   5   3     9614.62     9842.14    157.74 o 
   1   5   3     7900.91     8058.86     41.51 o 
   2   5   3     1753.19     1963.87     25.80 o 
   3   5   3     4394.22     4551.49     63.46 o 
   4   5   3     3374.90     3499.52     39.69 o 
   5   5   3     3399.96     3719.21     57.96 o 
   6   5   3      388.70      391.51     11.33 o 
   7   5   3       31.56       35.85      6.80 o 
   8   5   3      496.38      513.02     15.81 o 
   9   5   3       13.65       10.68      7.16 o 
  10   5   3      166.84      163.28      8.24 o 
  11   5   3      691.23      678.85     22.20 o 
  12   5   3      312.26      322.86      8.65 o 
  13   5   3       30.02       40.58      9.24 o 
  14   5   3      208.60      246.37      9.13 o 
 -14   6   3       30.61       25.08      4.36 o 
 -13   6   3      160.56      174.94      9.55 o 
 -12   6   3       86.91       99.86     10.63 o 
 -11   6   3      316.30      304.06     10.57 o 
 -10   6   3      647.56      601.15     29.59 o 
  -9   6   3      211.24      213.23     10.07 o 
  -8   6   3      295.02      306.04     11.74 o 
  -7   6   3      176.88      182.01     13.47 o 
  -6   6   3      243.55      269.70     19.04 o 
  -5   6   3     1264.29     1350.60     21.82 o 
  -4   6   3      558.31      599.31     13.44 o 
  -3   6   3     2302.41     2570.16     45.37 o 
  -2   6   3      681.60      695.38     12.38 o 
  -1   6   3     2871.66     3127.02     34.78 o 
   0   6   3     1089.63     1306.84     17.68 o 
   1   6   3     2857.31     3103.15     28.49 o 
   2   6   3      688.85      696.20     36.02 o 
   3   6   3     2288.66     2503.56     36.40 o 
   4   6   3      563.11      588.76     10.83 o 
   5   6   3     1269.09     1362.80     16.32 o 
   6   6   3      240.86      272.05     17.03 o 
   7   6   3      177.67      167.76      8.88 o 
   8   6   3      290.73      308.01      8.23 o 
   9   6   3      211.26      236.99     12.61 o 
  10   6   3      646.23      643.98     19.39 o 
  11   6   3      310.56      334.25     10.25 o 
  12   6   3       83.96       93.21      5.33 o 
  13   6   3      163.12      117.39     67.64 o 
  14   6   3       31.72       33.71      4.93 o 
 -13   7   3        5.31        4.87      6.12 o 
 -12   7   3      313.02      304.60      8.15 o 
 -11   7   3      420.75      390.75     22.05 o 
 -10   7   3      702.14      648.28     20.57 o 
  -9   7   3     1921.25     1846.24     50.83 o 
  -8   7   3      967.86      980.83     31.26 o 
  -7   7   3      476.65      483.33      7.42 o 
  -6   7   3      584.26      693.50     16.62 o 
  -5   7   3      178.61      185.17     11.14 o 
  -4   7   3      186.92      240.86     10.60 o 
  -3   7   3     1349.58     1363.53     35.95 o 
  -2   7   3      317.80      352.73     14.22 o 
  -1   7   3     2371.73     2592.44     25.74 o 
   0   7   3     7933.42     8330.72     46.66 o 
   1   7   3     2377.00     2623.63     45.40 o 
   2   7   3      310.22      326.75     13.96 o 
   3   7   3     1340.86     1327.73     20.24 o 
   4   7   3      189.00      226.44     13.12 o 
   5   7   3      175.21      179.39     11.98 o 
   6   7   3      586.38      648.37     33.98 o 
   7   7   3      475.80      433.87     16.49 o 
   8   7   3      974.13      915.57     35.11 o 
   9   7   3     1931.39     1922.84     17.50 o 
  10   7   3      694.17      683.86     19.86 o 
  11   7   3      418.19      400.01     10.70 o 
  12   7   3      315.13      302.14      7.24 o 
  13   7   3        5.25       -0.70      2.84 o 
 -13   8   3       39.93       38.53      5.81 o 
 -12   8   3       64.08       67.24      4.23 o 
 -11   8   3      389.64      380.42     10.93 o 
 -10   8   3     1091.91     1012.10     19.22 o 
  -9   8   3      475.72      438.07     20.86 o 
  -8   8   3      404.40      390.50      9.73 o 
  -7   8   3     3039.18     2981.76     40.33 o 
  -6   8   3      860.01      822.91     13.07 o 
  -5   8   3      270.75      280.03     13.84 o 
  -4   8   3      929.76      952.54     28.43 o 
  -3   8   3      768.36      758.06     20.93 o 
  -2   8   3     3305.59     3601.63    141.85 o 
  -1   8   3     1611.03     1645.67     36.54 o 
   0   8   3      134.21      145.71      8.96 o 
   1   8   3     1616.08     1671.70     46.06 o 
   2   8   3     3299.08     3541.12     84.90 o 
   3   8   3      769.67      805.37     17.47 o 
   4   8   3      942.54      980.33     25.52 o 
   5   8   3      271.92      309.99     15.81 o 
   6   8   3      863.56      830.50     38.87 o 
   7   8   3     3040.01     2982.84     94.78 o 
   8   8   3      404.37      394.65      8.90 o 
   9   8   3      490.03      474.14     10.90 o 
  10   8   3     1102.87     1075.97     23.58 o 
  11   8   3      381.51      404.61     11.60 o 
  12   8   3       62.52       66.78      4.31 o 
  13   8   3       41.20       39.42      6.11 o 
 -13   9   3        4.07        5.30      3.66 o 
 -12   9   3       15.73       18.05      4.37 o 
 -11   9   3      937.47      974.20     21.14 o 
 -10   9   3        8.98        7.20      6.18 o 
  -9   9   3      334.06      306.51     11.01 o 
  -8   9   3     1725.51     1585.15     33.02 o 
  -7   9   3       83.45       67.89      4.77 o 
  -6   9   3      102.98      110.20      5.14 o 
  -5   9   3       11.39       21.36     19.61 o 
  -4   9   3      603.71      701.73     21.97 o 
  -3   9   3      645.51      697.54     34.17 o 
  -2   9   3      828.27      870.14     30.80 o 
  -1   9   3      144.79      144.52      8.88 o 
   0   9   3      184.02      192.87     13.29 o 
   1   9   3      146.61      154.80      8.41 o 
   2   9   3      825.75      854.65     16.32 o 
   3   9   3      642.56      618.54     34.63 o 
   4   9   3      605.81      628.34     23.95 o 
   5   9   3       10.68       38.70     22.34 o 
   6   9   3      103.35      102.53      5.80 o 
   7   9   3       82.71       65.92      5.47 o 
   8   9   3     1716.10     1645.49     19.88 o 
   9   9   3      331.32      294.16     10.50 o 
  10   9   3        8.81        3.77      7.14 o 
  11   9   3      942.97     1011.26     14.75 o 
  12   9   3       16.90       21.07      4.09 o 
  13   9   3        4.24        5.83      4.21 o 
 -12  10   3      130.13      123.91      7.84 o 
 -11  10   3      270.49      269.14      8.50 o 
 -10  10   3      258.28      253.01      9.83 o 
  -9  10   3      451.83      426.51     12.42 o 
  -8  10   3      407.70      378.74     12.06 o 
  -7  10   3      816.14      761.30     12.71 o 
  -6  10   3     1150.48     1115.54     14.09 o 
  -5  10   3      162.70      154.92      7.33 o 
  -4  10   3     3061.65     3119.48     18.84 o 
  -3  10   3      110.90      109.70     12.56 o 
  -2  10   3     1666.33     1684.95     36.63 o 
  -1  10   3      433.19      489.24     28.13 o 
   0  10   3     1094.66     1092.53     38.84 o 
   1  10   3      437.71      459.96     26.63 o 
   2  10   3     1647.48     1659.85     36.67 o 
   3  10   3      110.75       78.86     17.09 o 
   4  10   3     3054.28     3139.16     64.45 o 
   5  10   3      162.13      163.01      5.69 o 
   6  10   3     1159.13     1095.83     31.71 o 
   7  10   3      821.82      792.49     25.56 o 
   8  10   3      406.65      393.74      9.33 o 
   9  10   3      453.74      453.32     10.76 o 
  10  10   3      253.69      292.07     12.72 o 
  11  10   3      272.36      273.75      7.98 o 
  12  10   3      131.02      132.70      8.56 o 
 -12  11   3      157.74      157.69      6.78 o 
 -11  11   3       63.65       56.17      5.09 o 
 -10  11   3      533.62      524.51     12.40 o 
  -9  11   3      226.32      218.89     13.22 o 
  -8  11   3      800.29      712.14     15.52 o 
  -7  11   3      116.75      103.32      6.33 o 
  -6  11   3      942.14      859.07     11.40 o 
  -5  11   3      777.64      711.55     10.40 o 
  -4  11   3      338.67      354.16      6.92 o 
  -3  11   3     1273.70     1272.43     12.74 o 
  -2  11   3      536.14      587.70     10.47 o 
  -1  11   3     1163.60     1103.31     39.19 o 
   0  11   3     1296.99     1378.58     38.82 o 
   1  11   3     1153.53     1000.48     54.16 o 
   2  11   3      532.21      539.99     18.77 o 
   3  11   3     1279.24     1213.56     26.23 o 
   4  11   3      340.51      334.60      7.64 o 
   5  11   3      777.00      692.67     12.52 o 
   6  11   3      941.93      867.02     37.13 o 
   7  11   3      117.81      110.57     16.20 o 
   8  11   3      802.78      740.58     19.75 o 
   9  11   3      226.19      246.58      8.06 o 
  10  11   3      531.40      528.24     14.75 o 
  11  11   3       64.41       54.51      7.61 o 
  12  11   3      158.08      175.14      7.38 o 
 -10  12   3      174.85      170.56     12.44 o 
  -9  12   3      307.18      320.56     14.87 o 
  -8  12   3      331.64      321.23     11.00 o 
  -7  12   3      275.18      271.49      8.26 o 
  -6  12   3      891.94      829.25     18.28 o 
  -5  12   3       52.39       44.44      4.78 o 
  -4  12   3      972.16      890.46     13.34 o 
  -3  12   3        6.11        9.86      5.06 o 
  -2  12   3      508.63      486.81     18.06 o 
  -1  12   3      286.72      270.50     14.11 o 
   0  12   3      924.44      842.63     33.80 o 
   1  12   3      285.33      236.05     10.64 o 
   2  12   3      511.99      452.90     13.32 o 
   3  12   3        6.04        7.93      8.75 o 
   4  12   3      975.48      875.78     16.27 o 
   5  12   3       50.79       51.22      8.93 o 
   6  12   3      883.00      858.30     41.77 o 
   7  12   3      277.88      263.58     12.29 o 
   8  12   3      335.00      322.53      9.18 o 
  11  12   3      109.55       69.07      6.34 o 
  -9  13   3      293.60      321.04     13.31 o 
  -8  13   3       18.33       29.87      7.78 o 
  -7  13   3      100.15       92.81      4.99 o 
  -6  13   3      159.99      154.61      6.82 o 
  -5  13   3       11.76       10.31      4.69 o 
  -4  13   3      190.02      159.71      8.10 o 
  -3  13   3      251.77      253.34     10.35 o 
  -2  13   3     1576.09     1339.46     21.06 o 
  -1  13   3      780.33      641.33     12.99 o 
   0  13   3       11.82       11.16      7.71 o 
   1  13   3      778.65      606.57     15.57 o 
   2  13   3     1586.95     1341.34     28.56 o 
   3  13   3      262.07      244.44     10.73 o 
   4  13   3      194.38      170.22     11.65 o 
   5  13   3       12.00        8.62      7.25 o 
   6  13   3      162.88      172.20      7.76 o 
   7  13   3       93.21       92.63      6.19 o 
   8  13   3       17.97       23.08      6.36 o 
  10  13   3       68.02       56.93      7.16 o 
  -8  14   3      279.98      282.08     13.07 o 
  -7  14   3      249.17      272.52     21.32 o 
  -6  14   3      489.39      498.81     12.39 o 
  -5  14   3       39.02       43.07      5.37 o 
  -4  14   3      126.15      110.43      6.39 o 
  -3  14   3      302.83      270.56     13.32 o 
  -2  14   3      147.60      117.27      8.12 o 
  -1  14   3      101.53       86.56      7.65 o 
   0  14   3       76.55       65.55      7.23 o 
   1  14   3      102.47       90.29     11.12 o 
   2  14   3      143.24      115.32     10.88 o 
   3  14   3      300.57      264.38     17.06 o 
   4  14   3      123.85      101.36      9.63 o 
   5  14   3       38.53       41.37      8.15 o 
   6  14   3      481.14      520.56     12.01 o 
   7  14   3      249.67      264.57     17.01 o 
   8  14   3      284.18      319.26     10.06 o 
  10  14   3        2.41        2.54      3.86 o 
  -6  15   3      149.44      142.70      9.29 o 
  -5  15   3       72.24       66.38      6.52 o 
  -4  15   3      203.82      209.79      9.48 o 
  -3  15   3       18.07       22.41      6.29 o 
  -2  15   3     2335.57     2082.09     25.18 o 
  -1  15   3       31.12       27.35      6.04 o 
   0  15   3       20.27       24.60      6.21 o 
   1  15   3       30.97       31.13      6.19 o 
   2  15   3     2336.92     2008.69     33.19 o 
   3  15   3       16.88       13.78      8.15 o 
   4  15   3      205.13      211.37     12.05 o 
   5  15   3       72.72       79.70      6.19 o 
   6  15   3      145.99      143.29     12.03 o 
   7  15   3      273.66      284.63     10.02 o 
  -5  16   3      207.41      240.59     13.51 o 
  -4  16   3       23.46       30.33      5.73 o 
  -3  16   3       24.06       26.69      6.26 o 
  -2  16   3       48.63       38.76      6.57 o 
  -1  16   3      640.53      586.63     13.03 o 
   0  16   3       31.31       28.37      6.11 o 
   1  16   3      644.04      591.96     10.47 o 
   2  16   3       48.68       39.75      4.62 o 
   3  16   3       22.06       24.65      5.49 o 
   4  16   3       24.25       25.90      4.82 o 
   5  16   3      214.03      246.55      7.47 o 
   6  16   3      577.08      614.77     14.94 o 
   7  16   3       51.16       51.08      4.51 o 
  -5  17   3       39.74       48.63      6.64 o 
  -4  17   3      260.31      307.80     10.34 o 
  -3  17   3       70.38       91.23      6.28 o 
  -2  17   3      235.93      222.27      8.55 o 
  -1  17   3      258.31      272.04      8.94 o 
   0  17   3      268.41      288.39     10.38 o 
   1  17   3      258.56      271.67      7.66 o 
   2  17   3      228.59      224.58      7.72 o 
   3  17   3       71.11       91.41      5.48 o 
   4  17   3      264.29      289.35      5.85 o 
   5  17   3       38.67       42.59      3.95 o 
   6  17   3        7.46        5.76      3.65 o 
  -5  18   3       28.33       32.34      4.40 o 
  -4  18   3      240.15      263.69     11.96 o 
  -3  18   3       50.46       56.93      4.56 o 
  -2  18   3       98.12      110.31      5.55 o 
  -1  18   3      428.49      489.60      9.62 o 
   0  18   3        0.28        2.04      4.08 o 
   1  18   3      427.00      489.75      9.02 o 
   2  18   3       95.93      106.52      5.10 o 
   3  18   3       51.16       55.66      3.32 o 
   4  18   3      236.39      255.17      5.50 o 
  -2  19   3      207.23      226.92      4.89 o 
  -1  19   3       11.65       12.42      2.75 o 
   0  19   3        1.11        0.20      2.50 o 
   1  19   3       12.26       14.41      3.91 o 
   2  19   3      202.75      223.55      6.72 o 
   0   0   4     3675.64     3703.64     26.88 o 
   1   0   4     2915.10     3063.40     21.38 o 
   2   0   4      309.71      248.46      4.55 o 
   3   0   4     1992.01     1867.32     23.47 o 
   4   0   4     1179.43     1227.87     21.03 o 
   5   0   4     1167.00     1215.46     42.87 o 
   6   0   4     4479.66     4805.38     46.87 o 
   7   0   4      141.72      100.65     10.39 o 
   8   0   4      765.93      755.81     35.63 o 
   9   0   4       54.42       42.68      5.81 o 
  10   0   4       88.83       84.52      5.77 o 
  11   0   4      541.29      534.97     33.67 o 
  12   0   4      688.66      608.38     36.97 o 
  13   0   4       16.22       11.77      4.96 o 
  14   0   4      184.11      175.28      9.15 o 
 -14   1   4       98.91      106.86      8.31 o 
 -13   1   4       94.17       85.95      9.08 o 
 -12   1   4       48.42       59.15      6.55 o 
 -11   1   4      650.33      631.12     34.40 o 
 -10   1   4      454.58      508.05     22.23 o 
  -9   1   4     2176.11     2222.70     49.97 o 
  -8   1   4      123.67      134.38     11.46 o 
  -7   1   4      240.64      249.92     13.60 o 
  -6   1   4     3007.76     3112.33     51.69 o 
  -5   1   4     5861.22     5862.57     62.95 o 
  -4   1   4     4123.82     4181.08     36.94 o 
  -3   1   4     1435.44     1505.40     21.00 o 
  -2   1   4     3093.79     3150.81     23.71 o 
  -1   1   4    10463.13    10338.41     79.18 o 
   0   1   4     7216.31     6646.05    100.57 o 
   1   1   4    10488.30    10380.84     58.97 o 
   2   1   4     3073.77     3110.02     35.54 o 
   3   1   4     1437.72     1442.14     19.65 o 
   4   1   4     4123.90     4094.10     52.25 o 
   5   1   4     5843.30     5944.91     49.19 o 
   6   1   4     3012.24     3105.46     38.76 o 
   7   1   4      239.35      270.51     23.56 o 
   8   1   4      119.32      110.79     21.42 o 
   9   1   4     2158.91     2273.51     18.03 o 
  10   1   4      457.96      498.87     18.99 o 
  11   1   4      649.76      618.94     33.13 o 
  12   1   4       47.92       57.41      5.99 o 
  13   1   4       96.29       82.99      9.03 o 
  14   1   4       99.54      106.61      8.25 o 
 -14   2   4       92.17       92.77      7.40 o 
 -13   2   4      134.68      126.17      9.98 o 
 -12   2   4      165.21      145.24     10.44 o 
 -11   2   4      169.73      176.60      6.94 o 
 -10   2   4      520.50      543.95     30.86 o 
  -9   2   4     1429.46     1497.37     25.70 o 
  -8   2   4      135.97      143.12     13.96 o 
  -7   2   4     1197.26     1242.75     63.37 o 
  -6   2   4     1508.18     1759.56     28.07 o 
  -5   2   4      164.90      201.42     16.08 o 
  -4   2   4     7022.30     7061.98     65.38 o 
  -3   2   4     1095.89     1146.87     18.94 o 
  -2   2   4      674.41      598.63     17.51 o 
  -1   2   4     2510.59     2624.15     32.51 o 
   0   2   4     3632.14     3501.58     19.10 o 
   1   2   4     2514.55     2598.59     26.10 o 
   2   2   4      671.64      644.13     12.60 o 
   3   2   4     1095.45     1184.94     39.23 o 
   4   2   4     7040.53     7104.01     54.45 o 
   5   2   4      162.05      178.89     18.22 o 
   6   2   4     1520.62     1657.41     48.14 o 
   7   2   4     1190.97     1258.00     45.32 o 
   8   2   4      137.93      156.14      9.01 o 
   9   2   4     1425.36     1523.70     20.31 o 
  10   2   4      519.70      535.96     18.70 o 
  11   2   4      164.82      171.76     21.97 o 
  12   2   4      169.06      141.31      6.07 o 
  13   2   4      134.70      132.83     12.17 o 
  14   2   4       94.79      110.37      7.80 o 
 -14   3   4      188.02      181.58      8.72 o 
 -13   3   4      133.43      134.98     10.13 o 
 -12   3   4      405.83      435.02     27.15 o 
 -11   3   4       46.83       52.48      5.37 o 
 -10   3   4      512.82      516.09     11.28 o 
  -9   3   4      616.27      607.58     13.23 o 
  -8   3   4      725.33      739.01     28.57 o 
  -7   3   4     3086.05     3213.85     36.75 o 
  -6   3   4     1178.99     1239.60     43.09 o 
  -5   3   4     1364.31     1453.59     33.64 o 
  -4   3   4     3089.50     3140.42    211.89 o 
  -3   3   4     4191.67     4486.43     21.36 o 
  -2   3   4     4746.29     4623.60     90.62 o 
  -1   3   4     1603.52     1715.51     19.64 o 
   0   3   4     2330.17     2708.28     13.55 o 
   1   3   4     1592.62     1736.63     26.85 o 
   2   3   4     4708.49     4664.94     24.45 o 
   3   3   4     4202.49     4496.47     60.27 o 
   4   3   4     3111.60     3154.43     33.30 o 
   5   3   4     1353.99     1516.77     45.22 o 
   6   3   4     1177.84     1276.92     32.23 o 
   7   3   4     3068.33     3278.06     88.35 o 
   8   3   4      730.34      762.03     17.61 o 
   9   3   4      616.66      628.90     15.79 o 
  10   3   4      506.55      509.53     23.67 o 
  11   3   4       45.58       50.01      5.00 o 
  12   3   4      405.84      412.99     33.65 o 
  13   3   4      132.81      147.85      7.66 o 
  14   3   4      190.40      198.76      9.10 o 
 -14   4   4      272.78      305.03      9.68 o 
 -13   4   4      314.96      320.25     12.84 o 
 -12   4   4      290.31      283.40     18.99 o 
 -11   4   4      621.59      614.81     19.05 o 
 -10   4   4      290.01      291.77     15.97 o 
  -9   4   4     1472.56     1410.92     35.89 o 
  -8   4   4      594.25      634.25     18.15 o 
  -7   4   4      616.32      583.79     17.10 o 
  -6   4   4      214.91      220.13     10.91 o 
  -5   4   4      118.20      115.43      8.37 o 
  -4   4   4     3648.55     3927.05     36.05 o 
  -3   4   4      320.91      367.99     23.31 o 
  -2   4   4     7185.44     7375.66     24.79 o 
  -1   4   4      663.97      685.45     21.65 o 
   0   4   4     1506.89     1544.19     16.21 o 
   1   4   4      667.12      728.42     20.72 o 
   2   4   4     7177.12     7506.21     45.43 o 
   3   4   4      316.68      354.83      9.70 o 
   4   4   4     3654.44     4026.78     33.69 o 
   5   4   4      115.82      113.10      9.39 o 
   6   4   4      215.14      222.91      9.22 o 
   7   4   4      620.77      576.56     19.22 o 
   8   4   4      594.40      635.30     17.48 o 
   9   4   4     1475.81     1509.40     40.25 o 
  10   4   4      288.69      296.46      6.76 o 
  11   4   4      623.16      601.19     38.26 o 
  12   4   4      293.68      295.48     18.65 o 
  13   4   4      314.24      338.87     13.36 o 
  14   4   4      274.90      332.18     10.57 o 
 -14   5   4       28.96       30.02      4.81 o 
 -13   5   4       38.12       37.84      7.21 o 
 -12   5   4       76.54       76.64      6.21 o 
 -11   5   4      265.17      272.01     11.30 o 
 -10   5   4       99.34      108.29      7.74 o 
  -9   5   4      201.32      182.36      7.80 o 
  -8   5   4      696.06      747.55     17.22 o 
  -7   5   4     1753.95     1854.91     74.35 o 
  -6   5   4      996.64     1149.70     32.63 o 
  -5   5   4      372.02      332.20     13.17 o 
  -4   5   4     3788.96     3954.64     38.34 o 
  -3   5   4     1648.19     1657.66     24.35 o 
  -2   5   4     2523.34     2821.46     30.49 o 
  -1   5   4     3258.79     3319.75     32.09 o 
   0   5   4      529.50      564.76     11.42 o 
   1   5   4     3258.48     3375.46     29.07 o 
   2   5   4     2526.41     2869.87     48.78 o 
   3   5   4     1651.89     1750.11     37.83 o 
   4   5   4     3771.08     3919.75     33.17 o 
   5   5   4      372.33      352.97      8.57 o 
   6   5   4      999.37     1101.86     18.34 o 
   7   5   4     1759.64     1819.11     24.54 o 
   8   5   4      693.44      752.31     12.98 o 
   9   5   4      199.70      199.69      6.72 o 
  10   5   4      100.00      106.58      6.01 o 
  11   5   4      264.72      252.62     16.37 o 
  12   5   4       75.32       71.54      5.10 o 
  13   5   4       37.41       50.78      5.18 o 
  14   5   4       30.24       42.10      5.74 o 
 -14   6   4       54.89       59.89      4.78 o 
 -13   6   4      253.25      267.44     10.87 o 
 -12   6   4       50.37       58.62     10.27 o 
 -11   6   4      276.20      292.16     13.27 o 
 -10   6   4      232.82      247.94      7.98 o 
  -9   6   4      132.59      105.75      6.55 o 
  -8   6   4     1190.78     1195.21     33.84 o 
  -7   6   4       71.72       67.57     16.26 o 
  -6   6   4      763.88      818.62     30.32 o 
  -5   6   4      225.55      244.06     12.03 o 
  -4   6   4      626.94      632.73     17.24 o 
  -3   6   4      574.37      593.64     16.41 o 
  -2   6   4     3627.88     4012.25    103.28 o 
  -1   6   4     3310.19     3892.30     30.06 o 
   0   6   4      134.85      172.89      8.34 o 
   1   6   4     3320.36     3902.93     31.01 o 
   2   6   4     3596.95     3975.04     45.24 o 
   3   6   4      570.71      615.65     14.54 o 
   4   6   4      631.52      664.27     10.67 o 
   5   6   4      224.02      256.11      9.37 o 
   6   6   4      763.54      776.69     16.09 o 
   7   6   4       70.46       84.86      8.59 o 
   8   6   4     1197.24     1184.18     33.52 o 
   9   6   4      134.29      120.92     10.48 o 
  10   6   4      236.44      269.21      9.90 o 
  11   6   4      272.22      266.28     13.56 o 
  12   6   4       52.12       59.40      4.74 o 
  13   6   4      255.56      287.95      7.69 o 
  14   6   4       55.31       59.92      5.07 o 
 -13   7   4       20.92       17.15      5.69 o 
 -12   7   4      328.07      359.90     22.64 o 
 -11   7   4      106.34      118.51      6.52 o 
 -10   7   4      422.09      429.59     12.73 o 
  -9   7   4       18.47       17.44      7.23 o 
  -8   7   4      685.19      604.41     15.95 o 
  -7   7   4      182.71      195.63      5.97 o 
  -6   7   4       80.36       83.19     10.83 o 
  -5   7   4      229.54      203.63     12.40 o 
  -4   7   4     2458.84     2461.32     34.32 o 
  -3   7   4      199.59      206.47     33.93 o 
  -2   7   4      318.15      390.72     14.76 o 
  -1   7   4      497.78      611.52     21.79 o 
   0   7   4    10080.41    11051.43     53.93 o 
   1   7   4      499.81      595.85     20.70 o 
   2   7   4      310.15      363.10     12.78 o 
   3   7   4      198.15      190.22      8.84 o 
   4   7   4     2450.83     2510.51     31.07 o 
   5   7   4      223.45      173.35     20.81 o 
   6   7   4       78.47       68.78     22.66 o 
   7   7   4      178.31      196.06      6.40 o 
   8   7   4      677.74      607.08     14.03 o 
   9   7   4       18.76       17.61      4.20 o 
  10   7   4      420.55      463.72     16.71 o 
  11   7   4      105.06      111.17      7.00 o 
  12   7   4      325.16      369.21      9.93 o 
  13   7   4       21.11       23.29      3.97 o 
 -13   8   4       31.65       32.94      5.27 o 
 -12   8   4       69.17       75.30      5.49 o 
 -11   8   4        2.78        6.62      5.51 o 
 -10   8   4      345.56      345.95     11.11 o 
  -9   8   4      286.20      270.96     22.80 o 
  -8   8   4       63.33       59.39      5.09 o 
  -7   8   4       58.12       58.43      4.37 o 
  -6   8   4      137.47      155.39      4.63 o 
  -5   8   4      247.13      258.23     13.78 o 
  -4   8   4      103.35       90.03      9.44 o 
  -3   8   4      160.15      181.60     12.07 o 
  -2   8   4     2563.30     2834.50     69.40 o 
  -1   8   4      698.22      819.40     24.66 o 
   0   8   4     1214.44     1213.73     19.99 o 
   1   8   4      696.11      837.94     17.58 o 
   2   8   4     2562.17     2774.44     38.69 o 
   3   8   4      163.02      200.22     10.30 o 
   4   8   4      102.58      114.98     11.87 o 
   5   8   4      244.23      203.72     24.60 o 
   6   8   4      137.76      145.96      7.40 o 
   7   8   4       55.62       56.43      4.92 o 
   8   8   4       62.85       58.29      4.96 o 
   9   8   4      288.57      288.32     12.37 o 
  10   8   4      346.82      371.12      9.72 o 
  11   8   4        3.12       10.45      5.11 o 
  12   8   4       68.74       74.39      6.09 o 
  13   8   4       31.33       32.13      5.67 o 
 -13   9   4       34.21       36.58      4.23 o 
 -12   9   4       69.55       63.68      6.24 o 
 -11   9   4      287.37      277.10      9.16 o 
 -10   9   4      174.63      172.34      8.89 o 
  -9   9   4      679.56      614.44     14.38 o 
  -8   9   4      649.92      583.35     31.76 o 
  -7   9   4     1488.20     1407.16     14.10 o 
  -6   9   4      574.12      509.50      8.67 o 
  -5   9   4      355.32      336.82      7.55 o 
  -4   9   4       24.78       35.86     17.22 o 
  -3   9   4       30.47       44.54     12.97 o 
  -2   9   4      270.42      300.29     19.77 o 
  -1   9   4      289.56      335.04     19.07 o 
   0   9   4     1374.18     1610.99     42.79 o 
   1   9   4      291.65      308.31     12.67 o 
   2   9   4      268.32      289.37     11.33 o 
   3   9   4       29.77       32.93      7.86 o 
   4   9   4       25.12       16.29     23.21 o 
   5   9   4      353.58      320.33     14.64 o 
   6   9   4      571.43      518.09     31.78 o 
   7   9   4     1495.64     1402.36     34.97 o 
   8   9   4      651.76      618.99     17.57 o 
   9   9   4      678.99      646.67     17.72 o 
  10   9   4      179.38      194.92      7.34 o 
  11   9   4      284.23      303.54     10.02 o 
  12   9   4       67.40       54.38      5.15 o 
  13   9   4       32.71       40.10      4.53 o 
 -12  10   4       62.54       61.21      4.12 o 
 -11  10   4      628.29      630.58     11.49 o 
 -10  10   4      131.64      121.91      7.69 o 
  -9  10   4      156.04      139.90      8.42 o 
  -8  10   4        8.79        7.83      6.74 o 
  -7  10   4     1576.33     1449.02     16.91 o 
  -6  10   4       11.34        9.24      3.55 o 
  -5  10   4      809.69      777.93     15.05 o 
  -4  10   4      259.46      229.19      8.47 o 
  -3  10   4      368.60      381.67     17.91 o 
  -2  10   4       23.50       14.87     10.42 o 
  -1  10   4      469.79      512.50     21.25 o 
   0  10   4      847.88      817.16     48.82 o 
   1  10   4      472.60      492.17     29.78 o 
   2  10   4       22.47       -5.23     14.48 o 
   3  10   4      371.42      362.35     27.99 o 
   4  10   4      260.28      218.70      9.36 o 
   5  10   4      810.71      759.50     18.89 o 
   6  10   4       11.93        8.01      4.66 o 
   7  10   4     1568.59     1485.25     26.95 o 
   8  10   4        8.72        7.67      4.68 o 
   9  10   4      155.12      161.85      7.47 o 
  10  10   4      133.04      141.50      9.18 o 
  12  10   4       64.31       57.88      4.47 o 
 -11  11   4        3.47       10.62      4.31 o 
 -10  11   4      179.31      160.26      7.44 o 
  -9  11   4      525.70      501.82     12.44 o 
  -8  11   4      445.66      399.31     12.00 o 
  -7  11   4      377.48      311.64     19.06 o 
  -6  11   4      369.24      326.85      7.65 o 
  -5  11   4      105.36      109.48      4.79 o 
  -4  11   4       26.08       25.28      3.57 o 
  -3  11   4      835.49      774.73     12.56 o 
  -2  11   4      188.15      206.17      8.22 o 
  -1  11   4       59.16       50.29      6.22 o 
   0  11   4      198.64      183.95     10.64 o 
   1  11   4       58.34       48.56     10.14 o 
   2  11   4      186.84      188.14      8.90 o 
   3  11   4      834.91      711.45     20.71 o 
   4  11   4       26.17       20.23      8.11 o 
   5  11   4      106.87      110.94      6.80 o 
   6  11   4      364.00      324.18     11.27 o 
   7  11   4      376.14      332.32     10.02 o 
   8  11   4      442.72      423.16     15.00 o 
   9  11   4      526.91      550.63     10.99 o 
  11  11   4        3.08        3.44      5.97 o 
  12  11   4       26.38       25.89      4.42 o 
 -11  12   4       27.33       19.38      5.01 o 
 -10  12   4      103.74       94.49      6.09 o 
  -9  12   4      243.21      244.58      8.78 o 
  -8  12   4       65.98       55.75      6.91 o 
  -7  12   4       77.07       72.32      4.75 o 
  -6  12   4      346.35      339.28      7.68 o 
  -5  12   4       17.99       15.26      3.96 o 
  -4  12   4     1526.10     1365.60     19.46 o 
  -3  12   4      608.93      627.18     11.34 o 
  -2  12   4      300.22      309.91     10.75 o 
  -1  12   4     1262.56     1182.21     18.52 o 
   0  12   4      793.94      748.93     16.29 o 
   1  12   4     1259.88     1130.30     25.57 o 
   2  12   4      304.71      274.98     17.56 o 
   4  12   4     1519.35     1365.75     26.63 o 
   5  12   4       18.74       20.69      7.62 o 
   6  12   4      343.99      336.95     14.43 o 
   7  12   4       79.51       68.19      8.80 o 
   8  12   4       65.43       63.30      7.64 o 
   9  12   4      246.34      259.39     10.45 o 
  11  12   4       27.26       11.15      4.97 o 
 -10  13   4      229.51      229.37      9.40 o 
  -9  13   4       35.23       38.03      8.47 o 
  -8  13   4       20.30       13.92      8.41 o 
  -7  13   4      183.24      181.73      8.03 o 
  -6  13   4       40.78       44.84      5.25 o 
  -5  13   4      507.57      493.93     10.37 o 
  -4  13   4      404.29      388.16      9.41 o 
  -3  13   4      921.67      903.91     34.76 o 
  -2  13   4      112.70      102.78      8.03 o 
  -1  13   4      860.87      741.69     15.35 o 
   0  13   4      839.34      786.07     29.01 o 
   1  13   4      849.81      739.01     21.33 o 
   2  13   4      111.38       96.99     10.16 o 
   3  13   4      920.42      905.17     39.85 o 
   4  13   4      402.17      390.89     15.33 o 
   5  13   4      501.51      519.91     16.73 o 
   6  13   4       41.90       47.20      8.27 o 
   7  13   4      184.61      185.26     10.81 o 
   8  13   4       19.93       12.44      6.06 o 
  10  13   4      229.97      194.82      9.44 o 
  -8  14   4      195.60      206.12     10.92 o 
  -7  14   4      310.15      339.99     12.61 o 
  -6  14   4       42.01       44.83      4.85 o 
  -5  14   4      796.35      724.02     11.57 o 
  -4  14   4      276.07      234.55     10.05 o 
  -3  14   4       49.35       50.90      5.09 o 
  -2  14   4      420.92      403.55     11.86 o 
  -1  14   4       85.88       88.26      7.64 o 
   0  14   4      962.10      804.49     15.55 o 
   1  14   4       85.98       81.13     11.41 o 
   2  14   4      426.42      416.61     16.10 o 
   3  14   4       52.97       53.65      9.65 o 
   4  14   4      276.04      233.96     12.58 o 
   5  14   4      793.03      735.43     21.98 o 
   6  14   4       41.66       46.38      5.53 o 
   7  14   4      309.23      311.91     12.11 o 
   8  14   4      195.57      212.84      8.93 o 
  -6  15   4       50.68       49.38      4.53 o 
  -5  15   4       96.23       93.30      5.46 o 
  -4  15   4       37.99       42.52      6.90 o 
  -3  15   4      129.17      136.35      8.14 o 
  -2  15   4     1413.36     1299.26     33.76 o 
  -1  15   4      908.20      884.69     28.00 o 
   0  15   4       93.46       80.86      7.11 o 
   1  15   4      906.71      884.29     21.71 o 
   2  15   4     1425.26     1334.63     14.88 o 
   3  15   4      125.55      117.32      7.06 o 
   4  15   4       36.69       41.67      5.32 o 
   5  15   4       95.57       82.48      6.19 o 
   6  15   4       50.68       55.22      7.41 o 
   7  15   4      332.18      352.12     10.95 o 
   8  15   4        5.39        2.88      3.68 o 
   9  15   4       25.35       11.40      4.13 o 
  -5  16   4        9.94        9.16      4.54 o 
  -4  16   4      423.92      454.17     10.87 o 
  -3  16   4      259.48      259.90      9.36 o 
  -2  16   4       47.05       49.40      6.65 o 
  -1  16   4       66.40       65.43      6.41 o 
   0  16   4       23.86       16.04      5.50 o 
   1  16   4       66.50       71.23      5.21 o 
   2  16   4       47.90       48.25      4.43 o 
   3  16   4      262.93      260.06      8.27 o 
   4  16   4      422.88      437.87     19.23 o 
   5  16   4        9.87       10.38      4.04 o 
   6  16   4      370.03      394.58     11.36 o 
   7  16   4      185.08      195.62      6.68 o 
  -4  17   4       44.72       43.19      4.81 o 
  -3  17   4        6.25        8.91      4.41 o 
  -2  17   4        2.06        3.26      5.12 o 
  -1  17   4      212.28      230.85      7.86 o 
   0  17   4      782.71      824.83     10.79 o 
   1  17   4      213.37      243.45     10.02 o 
   2  17   4        2.26        0.15      3.23 o 
   3  17   4        6.01        9.57      3.25 o 
   4  17   4       43.86       48.12      4.49 o 
   5  17   4        7.23        5.57      5.01 o 
   6  17   4       58.46       65.34      4.76 o 
  -5  18   4      318.49      322.63      7.98 o 
  -4  18   4      321.22      326.38      9.73 o 
  -3  18   4       43.50       49.06      4.51 o 
  -2  18   4      398.46      418.74      6.94 o 
  -1  18   4       46.68       43.73      3.69 o 
   0  18   4       59.44       56.32      5.07 o 
   1  18   4       46.52       41.13      4.30 o 
   2  18   4      401.08      399.57      5.96 o 
   3  18   4       46.57       53.27      3.90 o 
   4  18   4      324.58      346.01      8.79 o 
  -1  19   4      235.78      237.29      7.14 o 
   0  19   4        4.01        4.40      2.48 o 
   1  19   4      233.70      246.43      6.95 o 
   1   0   5     1295.28     1636.73     27.06 o 
   2   0   5     7174.10     6957.64     25.03 o 
   3   0   5     3129.58     3277.93    136.27 o 
   4   0   5     3622.54     4164.01     39.61 o 
   5   0   5       83.54       48.43      9.06 o 
   6   0   5       29.99       30.48      8.27 o 
   7   0   5      169.88      148.33     11.59 o 
   8   0   5      677.10      688.68     34.56 o 
   9   0   5      357.15      307.63     10.37 o 
  10   0   5      230.69      174.30      8.20 o 
  11   0   5       24.32       36.52      6.43 o 
  12   0   5        2.03        4.56      5.46 o 
  13   0   5      174.72      208.60     17.06 o 
  14   0   5      251.18      275.18     10.03 o 
 -14   1   5      123.43      136.76      7.92 o 
 -13   1   5      105.05       99.97      6.12 o 
 -12   1   5      374.59      360.56     30.81 o 
 -11   1   5       12.46       20.13      5.49 o 
 -10   1   5      763.75      718.99     14.85 o 
  -9   1   5     1939.46     1922.94     27.22 o 
  -8   1   5      284.61      300.55     16.05 o 
  -7   1   5      692.79      697.05     23.52 o 
  -6   1   5      743.69      785.41     20.17 o 
  -5   1   5     8450.86     8886.12     83.13 o 
  -4   1   5     7845.75     7817.30     53.17 o 
  -3   1   5     3184.62     3385.05     29.89 o 
  -2   1   5      269.72      334.25      9.62 o 
  -1   1   5     2133.54     2103.97     25.87 o 
   0   1   5      398.84      461.48      7.64 o 
   1   1   5     2151.24     2083.42     22.40 o 
   2   1   5      264.90      313.14      8.00 o 
   3   1   5     3177.01     3351.82     30.78 o 
   4   1   5     7789.01     7695.60     95.41 o 
   5   1   5     8451.70     8774.71     62.91 o 
   6   1   5      736.45      768.77     20.91 o 
   7   1   5      689.66      723.05     34.24 o 
   8   1   5      287.64      322.10     24.97 o 
   9   1   5     1941.10     1903.18     17.08 o 
  10   1   5      757.13      716.28     24.05 o 
  11   1   5       13.28       16.84      5.45 o 
  12   1   5      377.85      350.99     21.48 o 
  13   1   5      105.36      106.33      7.62 o 
  14   1   5      123.13      129.18      7.92 o 
 -14   2   5       93.86       87.31      6.78 o 
 -13   2   5      112.32      112.59      8.24 o 
 -12   2   5       53.57       56.53      6.37 o 
 -11   2   5        0.15        0.78      5.40 o 
 -10   2   5     2326.79     2196.27     74.96 o 
  -9   2   5      244.26      259.67      9.79 o 
  -8   2   5      457.02      488.66     24.16 o 
  -7   2   5      336.78      401.67     25.02 o 
  -6   2   5      730.17      821.85     33.50 o 
  -5   2   5     1082.92     1237.45     33.64 o 
  -4   2   5      785.22     1044.46     34.75 o 
  -3   2   5     1047.93     1099.79     24.15 o 
  -2   2   5      234.29      263.78      7.22 o 
  -1   2   5     2815.16     2698.97     32.63 o 
   0   2   5     2371.16     2587.48     14.53 o 
   1   2   5     2829.00     2723.56     16.80 o 
   2   2   5      235.74      249.08      4.26 o 
   3   2   5     1042.82     1127.35     20.17 o 
   4   2   5      783.97     1026.21     22.61 o 
   5   2   5     1088.56     1189.96     41.14 o 
   6   2   5      736.46      827.76     36.04 o 
   7   2   5      334.22      396.79     28.91 o 
   8   2   5      457.68      511.01     13.91 o 
   9   2   5      253.53      261.47      7.34 o 
  10   2   5     2337.14     2114.03     46.93 o 
  11   2   5        0.07        1.67      5.39 o 
  12   2   5       55.12       64.05      6.34 o 
  13   2   5      108.80      107.56      6.40 o 
  14   2   5       95.91       96.87      7.46 o 
 -14   3   5       19.12       15.16      4.89 o 
 -13   3   5       44.23       34.26     11.73 o 
 -12   3   5      130.28      142.42      7.65 o 
 -11   3   5      112.99      107.71      7.86 o 
 -10   3   5      161.68      158.04      6.86 o 
  -9   3   5     1124.65      980.04     13.58 o 
  -8   3   5       84.65       82.73      6.22 o 
  -7   3   5      280.56      289.73     13.21 o 
  -6   3   5     3101.08     3246.81     39.16 o 
  -5   3   5     1376.60     1527.10     36.01 o 
  -4   3   5      960.81      857.30     55.31 o 
  -3   3   5      632.71      736.23     33.80 o 
  -2   3   5      914.52      864.07     22.64 o 
  -1   3   5     1409.68     1363.73     18.34 o 
   0   3   5     1349.73     1478.72     21.93 o 
   1   3   5     1395.55     1363.41     13.72 o 
   2   3   5      914.64      880.19     10.52 o 
   3   3   5      637.31      753.06     10.39 o 
   4   3   5      954.73      893.57     32.51 o 
   5   3   5     1370.06     1453.90     47.26 o 
   6   3   5     3085.30     3230.86     69.96 o 
   7   3   5      281.57      302.35     11.22 o 
   8   3   5       83.05       70.64      8.51 o 
   9   3   5     1127.65     1029.77     12.96 o 
  10   3   5      157.69      159.93      6.29 o 
  11   3   5      113.53       99.51      5.61 o 
  12   3   5      129.54      123.38      7.08 o 
  13   3   5       45.61       46.49      5.48 o 
  14   3   5       19.91       20.72      5.64 o 
 -14   4   5        8.80        8.53      4.37 o 
 -13   4   5      185.93      170.33     10.22 o 
 -12   4   5       28.85       37.41      5.71 o 
 -11   4   5        9.72       16.29      6.09 o 
 -10   4   5      100.69       90.88      6.01 o 
  -9   4   5      506.51      490.43     17.46 o 
  -8   4   5      162.48      170.38      7.84 o 
  -7   4   5      304.27      324.53     14.22 o 
  -6   4   5     1853.38     1881.88     29.56 o 
  -5   4   5      403.77      433.77     14.38 o 
  -4   4   5     1247.33     1443.16     23.55 o 
  -3   4   5     3089.37     3692.19    170.37 o 
  -2   4   5     1260.57     1292.75     32.49 o 
  -1   4   5     2117.93     2314.11     41.94 o 
   0   4   5     1542.81     1606.55     26.11 o 
   1   4   5     2121.06     2321.98     29.18 o 
   2   4   5     1261.08     1262.26     26.35 o 
   3   4   5     3096.56     3691.00     42.57 o 
   4   4   5     1227.82     1506.06     20.53 o 
   5   4   5      406.04      436.68     11.39 o 
   6   4   5     1847.95     1869.89     23.67 o 
   7   4   5      303.78      320.60     11.63 o 
   8   4   5      161.85      149.94      7.17 o 
   9   4   5      514.31      505.10      9.60 o 
  10   4   5      102.24       97.93      6.12 o 
  11   4   5       10.02        6.57      4.04 o 
  12   4   5       28.56       39.27      5.95 o 
  13   4   5      188.40      174.80     10.50 o 
  14   4   5        9.95       10.01      4.93 o 
 -14   5   5       17.39       12.96      3.96 o 
 -13   5   5        1.43        0.76      5.99 o 
 -12   5   5      251.93      254.67      9.99 o 
 -11   5   5        7.35        7.20      4.24 o 
 -10   5   5      412.25      390.87     15.88 o 
  -9   5   5      229.15      219.09     11.93 o 
  -8   5   5      171.11      172.37      6.93 o 
  -7   5   5      956.71      887.78     32.56 o 
  -6   5   5       32.22       45.03     13.96 o 
  -5   5   5     1325.91     1292.47     24.37 o 
  -4   5   5     1547.09     1693.19     26.35 o 
  -3   5   5     4658.34     4758.72     41.91 o 
  -2   5   5       32.46       51.77      7.35 o 
  -1   5   5      684.49      816.23     33.49 o 
   0   5   5     1861.80     2058.39     20.74 o 
   1   5   5      671.19      796.98     13.21 o 
   2   5   5       30.78       49.06      6.56 o 
   3   5   5     4627.14     4827.58     40.30 o 
   4   5   5     1545.01     1761.02     16.99 o 
   5   5   5     1325.77     1302.75     28.27 o 
   6   5   5       34.79       44.62      8.92 o 
   7   5   5      953.78      876.78     18.08 o 
   8   5   5      169.26      168.69      8.05 o 
   9   5   5      223.76      196.72      8.23 o 
  10   5   5      413.53      375.91     10.40 o 
  11   5   5        6.40       10.00      5.04 o 
  12   5   5      258.73      253.33     11.40 o 
  13   5   5        1.37        6.44      4.37 o 
  14   5   5       17.85       15.23      4.60 o 
 -13   6   5       35.01       25.65      6.25 o 
 -12   6   5      341.61      388.07      7.67 o 
 -11   6   5      449.70      421.79     11.35 o 
 -10   6   5      797.59      736.58     30.89 o 
  -9   6   5      779.24      679.04     14.41 o 
  -8   6   5      844.42      803.77     18.09 o 
  -7   6   5      193.50      206.17      7.13 o 
  -6   6   5     1077.32     1193.00     25.22 o 
  -5   6   5     1350.57     1220.25     30.02 o 
  -4   6   5      537.97      495.44     18.84 o 
  -3   6   5     1086.49     1141.38     35.09 o 
  -2   6   5     1367.20     1465.89     28.86 o 
  -1   6   5     3998.50     4202.78     32.12 o 
   0   6   5     2475.86     2597.60     30.28 o 
   1   6   5     3997.56     4317.49     45.39 o 
   2   6   5     1368.18     1403.97     24.76 o 
   3   6   5     1086.13     1203.09     17.79 o 
   4   6   5      540.17      566.35     10.18 o 
   5   6   5     1342.15     1239.51     19.43 o 
   6   6   5     1084.54     1144.61     31.85 o 
   7   6   5      187.72      187.42     11.32 o 
   8   6   5      843.38      764.18     23.74 o 
   9   6   5      775.68      685.73     18.31 o 
  10   6   5      788.76      734.66     26.52 o 
  11   6   5      439.42      416.04     16.34 o 
  12   6   5      342.47      359.11     10.14 o 
  13   6   5       39.03       42.27      5.98 o 
 -13   7   5      125.81      131.80      7.38 o 
 -12   7   5       66.95       67.21      5.62 o 
 -11   7   5      213.16      223.26      7.12 o 
 -10   7   5      485.41      443.46     16.39 o 
  -9   7   5      461.74      446.14     12.40 o 
  -8   7   5       88.93       93.14      5.15 o 
  -7   7   5      529.04      537.52      8.92 o 
  -6   7   5      857.58      909.62     23.31 o 
  -5   7   5      299.63      273.72     13.96 o 
  -4   7   5      410.34      393.53     22.34 o 
  -3   7   5      436.77      492.33     16.57 o 
  -2   7   5       10.75       24.34     14.31 o 
  -1   7   5     1742.34     1854.26     22.95 o 
   0   7   5    11137.75    11571.94     60.82 o 
   1   7   5     1749.89     1922.75     23.81 o 
   2   7   5       11.19       17.28      6.28 o 
   3   7   5      433.29      501.66     13.09 o 
   4   7   5      415.10      396.25      9.24 o 
   5   7   5      297.07      262.78     23.84 o 
   6   7   5      862.64      864.68     29.80 o 
   7   7   5      533.03      512.24     11.45 o 
   8   7   5       92.22       84.96      8.72 o 
   9   7   5      453.98      407.86     14.72 o 
  10   7   5      491.79      472.05     28.43 o 
  11   7   5      214.53      212.02     12.49 o 
  12   7   5       67.89       79.19      6.44 o 
  13   7   5      125.69      130.39      6.62 o 
 -13   8   5       27.67       37.34      4.81 o 
 -12   8   5       98.18      102.75      6.01 o 
 -11   8   5      359.71      379.13     10.31 o 
 -10   8   5      507.14      475.20     18.07 o 
  -9   8   5        2.67       10.48      5.63 o 
  -8   8   5      687.83      621.31     11.10 o 
  -7   8   5     3238.90     3052.34     23.11 o 
  -6   8   5       27.81       36.28      3.48 o 
  -5   8   5      741.41      816.53     22.06 o 
  -4   8   5      192.98      214.22     12.24 o 
  -3   8   5      505.32      512.07     51.63 o 
  -2   8   5       47.76       66.26      7.42 o 
  -1   8   5      212.98      243.51     10.35 o 
   0   8   5     2642.43     2843.63     30.23 o 
   1   8   5      217.60      239.52     10.58 o 
   2   8   5       48.52       70.78      7.74 o 
   3   8   5      501.88      481.17     14.71 o 
   4   8   5      192.34      189.55     13.81 o 
   5   8   5      739.89      800.07     38.98 o 
   6   8   5       27.36       19.78      5.05 o 
   7   8   5     3246.26     2946.51     36.64 o 
   8   8   5      685.93      640.15     30.74 o 
   9   8   5        2.72        2.58      4.88 o 
  10   8   5      514.83      507.78     15.33 o 
  11   8   5      350.19      410.91     15.84 o 
  12   8   5       99.68      107.14      6.20 o 
  13   8   5       25.76       38.22      5.43 o 
 -12   9   5       91.96       94.68      4.84 o 
 -11   9   5      369.69      386.24      9.88 o 
 -10   9   5      982.80      884.14     15.50 o 
  -9   9   5        9.95        7.96      6.29 o 
  -8   9   5      497.01      434.52      8.52 o 
  -7   9   5      374.60      375.12      9.15 o 
  -6   9   5     1116.28     1144.66     17.98 o 
  -5   9   5      437.62      451.35      7.17 o 
  -4   9   5       11.82        9.26     11.22 o 
  -3   9   5       21.61       27.16      6.93 o 
  -2   9   5       48.12       66.93     12.42 o 
  -1   9   5      547.75      626.08     19.49 o 
   0   9   5       97.41       85.93     11.04 o 
   1   9   5      556.63      660.49     16.77 o 
   2   9   5       48.11       49.16      8.39 o 
   3   9   5       21.40       19.69      8.90 o 
   4   9   5       11.02        4.91     21.34 o 
   6   9   5     1118.04     1179.59     70.03 o 
   7   9   5      378.23      403.94     21.80 o 
   8   9   5      488.37      455.40     29.73 o 
   9   9   5        9.69        9.30      4.62 o 
  11   9   5      366.34      390.68     14.45 o 
  12   9   5       94.51       99.80      5.86 o 
 -12  10   5       52.58       57.94      5.29 o 
 -11  10   5      714.63      749.60     12.38 o 
 -10  10   5      141.77      137.51      7.53 o 
  -9  10   5     1352.47     1267.37     18.63 o 
  -8  10   5     1203.49     1095.07     18.09 o 
  -7  10   5      303.93      274.05      8.40 o 
  -6  10   5       93.72       98.29      7.31 o 
  -5  10   5      762.52      679.00      8.72 o 
  -4  10   5      256.86      241.78      6.18 o 
  -3  10   5      269.10      328.00      8.33 o 
  -2  10   5      140.84      135.96     13.67 o 
  -1  10   5      401.70      419.79     18.98 o 
   0  10   5     1681.33     1756.79     36.90 o 
   1  10   5      400.86      460.43     17.07 o 
   2  10   5      143.64      136.33     15.01 o 
   3  10   5      270.71      316.50     27.81 o 
   6  10   5       95.34       92.38      6.25 o 
   7  10   5      306.90      288.53      9.29 o 
   8  10   5     1204.75     1147.26     36.85 o 
   9  10   5     1353.75     1278.26     23.86 o 
  10  10   5      139.34      154.35      8.84 o 
  12  10   5       53.59       57.69      5.54 o 
 -11  11   5      281.50      286.94      7.05 o 
 -10  11   5      220.35      227.65      8.05 o 
  -9  11   5       79.30       81.88     10.71 o 
  -8  11   5      148.16      145.81     11.49 o 
  -7  11   5      998.81      847.63     16.03 o 
  -6  11   5      220.35      205.49      5.77 o 
  -5  11   5     1290.03     1236.52     11.69 o 
  -4  11   5      854.69      790.33      9.31 o 
  -3  11   5      242.85      255.00      6.42 o 
  -2  11   5     1799.99     1730.82     25.86 o 
  -1  11   5      261.04      281.90     11.37 o 
   0  11   5       44.03       95.32      8.79 o 
   6  11   5      225.50      237.75     12.79 o 
   7  11   5     1013.42      876.61     21.51 o 
   8  11   5      142.27      141.33     10.46 o 
   9  11   5       79.31       81.08      8.26 o 
  10  11   5      221.00      233.02     12.61 o 
  11  11   5      285.45      304.77     11.29 o 
 -11  12   5       43.12       61.12      5.09 o 
 -10  12   5      263.88      273.42     11.14 o 
  -9  12   5      184.11      172.78      7.81 o 
  -8  12   5      615.61      610.40     13.04 o 
  -7  12   5       85.12       97.65      5.67 o 
  -6  12   5      687.21      617.11     11.23 o 
  -5  12   5      199.94      186.09      6.15 o 
  -4  12   5      362.11      367.32      7.85 o 
  -3  12   5      751.97      735.94     11.97 o 
  -2  12   5      193.01      188.44      7.10 o 
  -1  12   5      176.16      184.14      8.12 o 
   0  12   5     2446.03     2438.30     34.63 o 
   1  12   5      174.38      174.58     12.13 o 
   2  12   5      193.57      173.36     11.41 o 
   3  12   5      752.02      741.90     19.57 o 
   4  12   5      357.84      376.04     14.93 o 
   5  12   5      202.14      186.00     12.16 o 
   6  12   5      684.01      603.51     18.49 o 
   7  12   5       86.18       96.81      9.24 o 
   8  12   5      616.27      604.53     16.69 o 
   9  12   5      182.46      188.52      9.39 o 
  10  12   5      266.77      289.41     12.17 o 
  11  12   5       43.53       55.06      5.86 o 
 -10  13   5       92.43       94.73      6.86 o 
  -9  13   5       58.25       64.92      8.10 o 
  -8  13   5      841.09      876.50     20.54 o 
  -7  13   5      506.13      508.77     14.37 o 
  -6  13   5       43.76       51.34      5.28 o 
  -5  13   5      463.52      434.67      9.62 o 
  -4  13   5      239.17      216.17      7.47 o 
  -3  13   5       53.38       42.73      5.27 o 
  -2  13   5     1412.85     1249.66     19.13 o 
  -1  13   5      427.04      395.96     21.05 o 
   0  13   5      696.08      591.80     33.85 o 
   1  13   5      423.79      367.13     15.55 o 
   2  13   5     1400.89     1223.81     24.94 o 
   3  13   5       52.39       40.26      5.47 o 
   4  13   5      239.03      235.12     12.44 o 
   5  13   5      462.78      425.15     16.01 o 
   6  13   5       42.54       57.79      8.95 o 
   7  13   5      508.74      492.33     15.71 o 
   8  13   5      839.27      860.19     17.92 o 
   9  13   5       57.37       75.13      6.24 o 
  10  13   5       92.16       76.14      7.29 o 
  -9  14   5       16.87       13.29      5.47 o 
  -8  14   5      133.25      130.81      8.98 o 
  -7  14   5       40.65       34.03      4.91 o 
  -6  14   5      243.65      248.87      9.29 o 
  -5  14   5      659.47      616.51     15.69 o 
  -4  14   5      378.26      365.89     10.55 o 
  -3  14   5      768.60      670.34     14.51 o 
  -2  14   5     1006.56      878.05     16.28 o 
  -1  14   5      687.21      578.06     23.96 o 
   0  14   5      115.71      108.65      7.31 o 
   1  14   5      689.03      594.20     33.25 o 
   2  14   5      997.29      926.00     25.77 o 
   3  14   5      780.51      719.86     19.39 o 
   4  14   5      382.33      380.16     14.69 o 
   5  14   5      660.66      587.49     17.85 o 
   6  14   5      242.95      227.14     11.89 o 
   7  14   5       42.79       36.43      6.95 o 
   8  14   5      132.53      133.32      7.55 o 
  -6  15   5      185.19      201.83      7.02 o 
  -5  15   5       62.87       66.62      4.85 o 
  -4  15   5        1.37        2.91      3.90 o 
  -3  15   5      794.76      745.82     14.50 o 
  -2  15   5      161.20      129.05      7.90 o 
  -1  15   5      101.65      111.65      7.52 o 
   0  15   5      350.28      320.93     25.10 o 
   1  15   5      101.78      110.47      6.85 o 
   2  15   5      161.17      131.96      5.85 o 
   3  15   5      791.47      778.71     13.15 o 
   4  15   5        1.40        5.62      4.84 o 
   5  15   5       63.67       58.29      8.15 o 
   6  15   5      187.93      198.28     10.24 o 
   7  15   5      235.78      242.27      9.55 o 
   8  15   5       93.24       97.52      5.46 o 
  -6  16   5       63.91       68.37      5.97 o 
  -5  16   5       81.51       80.66      5.43 o 
  -4  16   5       19.25       20.75      5.17 o 
  -3  16   5      133.50      157.53      7.79 o 
  -2  16   5       87.40       86.93      6.96 o 
  -1  16   5      387.65      350.72     14.63 o 
   0  16   5      451.22      452.32     10.63 o 
   1  16   5      389.42      356.26      7.82 o 
   2  16   5       86.02       90.54      4.86 o 
   3  16   5      134.50      136.58      9.46 o 
   4  16   5       18.37       13.73      4.29 o 
   5  16   5       82.31       81.32      7.59 o 
   6  16   5       64.57       59.75      6.31 o 
   7  16   5      129.11      118.59      5.69 o 
  -4  17   5       89.30      108.99      5.54 o 
  -3  17   5      123.27      135.75      6.38 o 
  -2  17   5      142.15      145.09      6.47 o 
  -1  17   5      157.33      154.26      6.76 o 
   0  17   5      379.28      426.35     11.99 o 
   1  17   5      154.39      141.11      5.01 o 
   2  17   5      145.36      139.86      4.49 o 
   3  17   5      121.55      126.18      5.67 o 
   4  17   5       88.29       97.41      4.64 o 
   5  17   5       25.33       29.87      5.22 o 
   6  17   5       43.30       47.52      4.12 o 
  -4  18   5       69.04       83.36      5.84 o 
  -3  18   5      367.52      388.54      8.61 o 
  -2  18   5      406.83      471.42      6.75 o 
  -1  18   5      416.94      427.73      6.46 o 
   0  18   5       19.73       20.46      2.99 o 
   1  18   5      410.51      414.96     13.81 o 
   2  18   5      404.39      448.81     13.69 o 
   3  18   5      367.89      402.62     10.05 o 
   4  18   5       66.99       82.80      5.12 o 
   0   0   6        1.21       18.00     10.17 o 
   1   0   6     1310.27     1432.61     17.58 o 
   2   0   6      427.82      479.65      7.90 o 
   3   0   6       67.17       95.54      4.04 o 
   4   0   6     1794.99     1714.67     27.24 o 
   5   0   6      397.51      356.62     15.17 o 
   6   0   6      852.19      840.95     22.52 o 
   7   0   6        0.09        1.08     10.22 o 
   8   0   6      184.25      230.78      7.82 o 
   9   0   6      470.46      427.33     11.66 o 
  10   0   6      244.57      268.35      7.88 o 
  11   0   6      134.50      149.40     10.58 o 
  12   0   6      569.16      498.39     11.77 o 
  13   0   6        1.49        1.13      4.36 o 
  14   0   6        6.77       10.62      4.80 o 
 -14   1   6      244.27      253.63      8.78 o 
 -13   1   6      239.41      264.75     17.50 o 
 -12   1   6      291.29      280.68     12.26 o 
 -11   1   6      153.23      141.10      8.26 o 
 -10   1   6       44.48       39.13      5.01 o 
  -9   1   6       87.22       80.57      5.71 o 
  -8   1   6     1292.84     1377.27     20.54 o 
  -7   1   6      715.74      722.79     29.96 o 
  -6   1   6      801.32      801.21     26.46 o 
  -5   1   6      663.01      659.07     18.67 o 
  -4   1   6     3250.33     3521.06     67.49 o 
  -3   1   6     2321.16     2361.82     26.02 o 
  -2   1   6      106.31       92.99      6.70 o 
  -1   1   6     2867.25     2909.79     24.06 o 
   0   1   6    11073.83    10754.41     47.52 o 
   1   1   6     2847.83     2816.66     18.60 o 
   2   1   6      108.57      104.57      4.97 o 
   3   1   6     2333.59     2305.23     42.29 o 
   4   1   6     3240.41     3510.02     35.59 o 
   5   1   6      664.69      642.43     22.10 o 
   6   1   6      795.25      792.65     21.95 o 
   7   1   6      712.42      699.80     35.31 o 
   8   1   6     1282.40     1368.96     17.70 o 
   9   1   6       92.23       87.02      4.69 o 
  10   1   6       44.19       39.98      4.96 o 
  11   1   6      158.40      138.79      6.16 o 
  12   1   6      287.46      275.04     13.97 o 
  13   1   6      238.94      256.82      9.88 o 
  14   1   6      239.84      257.44      8.90 o 
 -14   2   6       87.63       84.53      5.99 o 
 -13   2   6        5.70       10.17      4.31 o 
 -12   2   6       24.92       32.32      5.89 o 
 -11   2   6        9.86       10.09      4.36 o 
 -10   2   6       40.81       33.03      5.21 o 
  -9   2   6      950.93      910.65     13.08 o 
  -8   2   6       31.79       31.66      4.53 o 
  -7   2   6      826.36      837.73     30.66 o 
  -6   2   6      122.88      122.96     10.87 o 
  -5   2   6     1151.08     1285.29     33.54 o 
  -4   2   6      721.54      894.12     32.83 o 
  -3   2   6     3079.69     3097.49     44.56 o 
  -2   2   6      630.29      641.54     17.92 o 
  -1   2   6      881.64      905.21     13.49 o 
   0   2   6        0.06        0.20      3.53 o 
   1   2   6      868.38      877.77     19.94 o 
   2   2   6      634.74      639.29     12.01 o 
   3   2   6     3077.89     3148.01     47.04 o 
   4   2   6      722.04      864.75     27.24 o 
   5   2   6     1155.45     1321.98     44.78 o 
   6   2   6      122.49      102.52     18.73 o 
   7   2   6      820.87      833.51     38.66 o 
   8   2   6       32.52       36.17      6.38 o 
   9   2   6      953.76      888.11     12.35 o 
  10   2   6       41.91       28.43      4.10 o 
  11   2   6       10.04       11.50      4.30 o 
  12   2   6       23.89       27.89      5.63 o 
  13   2   6        5.42        7.96      4.37 o 
  14   2   6       88.39      100.43      6.52 o 
 -14   3   6       97.75       97.98      5.73 o 
 -13   3   6        4.77        3.86      4.04 o 
 -12   3   6        3.36        4.10      5.00 o 
 -11   3   6      306.78      337.11      8.64 o 
 -10   3   6      227.72      198.93      7.39 o 
  -9   3   6     1236.22     1226.08     15.11 o 
  -8   3   6      413.00      393.02      8.68 o 
  -7   3   6      143.27      140.33     19.49 o 
  -6   3   6      576.07      575.68     25.65 o 
  -5   3   6     1013.00      998.65     30.78 o 
  -4   3   6     1416.29     1658.92     34.31 o 
  -3   3   6     3098.38     3349.06    141.43 o 
  -2   3   6     3027.25     3078.66     42.41 o 
  -1   3   6     1933.05     1999.10     85.34 o 
   0   3   6       21.99       41.01      3.49 o 
   1   3   6     1955.24     1997.70     28.93 o 
   2   3   6     3025.29     3111.27     31.28 o 
   3   3   6     3097.25     3458.03     88.50 o 
   4   3   6     1418.84     1530.26     37.06 o 
   5   3   6     1009.64     1101.03     42.35 o 
   6   3   6      575.54      622.93     35.22 o 
   7   3   6      142.61      141.97      9.16 o 
   8   3   6      414.18      389.64      8.39 o 
   9   3   6     1235.94     1226.44     14.38 o 
  10   3   6      233.63      197.42      9.91 o 
  11   3   6      303.79      318.97      8.09 o 
  12   3   6        3.39        4.59      4.94 o 
  13   3   6        5.09        7.63      4.62 o 
  14   3   6       99.81      104.08      6.26 o 
 -14   4   6      170.64      164.70      6.41 o 
 -13   4   6        3.29        2.06      3.80 o 
 -12   4   6     1300.65     1378.79     27.88 o 
 -11   4   6      152.00      127.46      8.76 o 
 -10   4   6       11.10       10.39      4.73 o 
  -9   4   6      548.06      521.58     12.29 o 
  -8   4   6      449.27      435.80     11.77 o 
  -7   4   6      353.32      358.00     15.25 o 
  -6   4   6       67.54       68.28      8.66 o 
  -5   4   6     1194.06     1159.67     23.26 o 
  -4   4   6     2672.26     2691.77     32.99 o 
  -3   4   6      409.46      398.20     13.53 o 
  -2   4   6     4594.64     5006.44     40.55 o 
  -1   4   6      200.58      242.97     10.35 o 
   0   4   6    12876.29    14025.69    101.92 o 
   1   4   6      195.07      236.94     10.34 o 
   2   4   6     4581.72     5092.41     65.76 o 
   3   4   6      417.97      454.06     16.40 o 
   4   4   6     2693.50     2866.00     33.09 o 
   5   4   6     1192.21     1241.23     20.61 o 
   6   4   6       68.35       74.80      7.66 o 
   7   4   6      349.60      318.60     14.13 o 
   8   4   6      445.36      421.05     10.69 o 
   9   4   6      553.68      526.09     13.82 o 
  10   4   6       11.64       10.33      4.17 o 
  11   4   6      153.69      131.66      6.09 o 
  12   4   6     1283.78     1264.89     23.78 o 
  13   4   6        3.84        1.09      4.29 o 
  14   4   6      168.08      187.86      7.17 o 
 -13   5   6      135.59      149.11      8.49 o 
 -12   5   6       43.14       37.81      4.31 o 
 -11   5   6      184.62      212.30      9.03 o 
 -10   5   6      143.47      137.13      6.64 o 
  -9   5   6      694.75      683.67     12.62 o 
  -8   5   6      361.12      334.73     11.38 o 
  -7   5   6      104.20      110.70      8.10 o 
  -6   5   6     1970.16     2086.06     53.88 o 
  -5   5   6      106.22       95.52     11.25 o 
  -4   5   6       78.46       94.57     10.97 o 
  -3   5   6      261.61      270.78     19.12 o 
  -2   5   6     6838.63     7358.71     87.97 o 
  -1   5   6     7661.98     8685.16    119.39 o 
   0   5   6     4774.95     5106.31     96.91 o 
   1   5   6     7662.21     8709.39    124.65 o 
   2   5   6     6837.39     7463.20     57.05 o 
   3   5   6      258.52      249.49     12.81 o 
   4   5   6       78.03       81.14      6.81 o 
   5   5   6      109.74      103.18      7.89 o 
   6   5   6     1962.44     2031.37     28.88 o 
   7   5   6      107.97      107.10      6.58 o 
   8   5   6      358.35      326.58      9.81 o 
   9   5   6      694.76      684.09     16.30 o 
  10   5   6      143.27      138.45      8.39 o 
  11   5   6      183.87      192.13      6.56 o 
  12   5   6       41.31       45.12      5.64 o 
  13   5   6      138.01      157.22      6.22 o 
 -13   6   6        1.42        2.34      5.19 o 
 -12   6   6      112.22      125.89      7.07 o 
 -11   6   6      117.24      120.41      5.92 o 
 -10   6   6      413.20      382.66     14.23 o 
  -9   6   6     1307.36     1155.89     15.18 o 
  -8   6   6      685.04      654.21     20.10 o 
  -7   6   6      267.53      249.58      8.82 o 
  -6   6   6      987.20     1078.74     24.99 o 
  -5   6   6      121.55      140.78     10.46 o 
  -4   6   6      134.73      119.71      9.53 o 
  -3   6   6      906.77      880.63     42.69 o 
  -2   6   6     1621.82     2025.89     41.82 o 
  -1   6   6      927.01      906.46     16.25 o 
   0   6   6     1329.48     1409.94     30.60 o 
   1   6   6      928.31      930.97     28.32 o 
   2   6   6     1626.35     2096.31     23.06 o 
   3   6   6      902.28      886.52     12.92 o 
   4   6   6      132.91      120.83      8.90 o 
   5   6   6      123.23      134.08      8.36 o 
   6   6   6      984.15     1013.18     19.42 o 
   7   6   6      258.20      250.79      8.87 o 
   8   6   6      686.10      634.84     13.19 o 
   9   6   6     1309.27     1164.49     23.76 o 
  10   6   6      415.47      397.39     15.18 o 
  11   6   6      121.21      126.59      6.90 o 
  12   6   6      114.76      130.23      7.06 o 
  13   6   6        1.18        2.46      3.85 o 
 -13   7   6       50.29       55.38      5.31 o 
 -12   7   6        8.53        3.92      4.10 o 
 -11   7   6      196.34      183.91      6.89 o 
 -10   7   6      524.81      495.29     10.23 o 
  -9   7   6       15.49       28.38      4.09 o 
  -8   7   6      369.69      385.02      8.49 o 
  -7   7   6      510.23      449.45      8.35 o 
  -6   7   6      169.29      159.63      4.90 o 
  -5   7   6      264.36      268.51     13.94 o 
  -4   7   6      245.56      255.62     16.01 o 
  -3   7   6      871.16      927.74     22.11 o 
  -2   7   6      299.64      304.53     23.48 o 
  -1   7   6      951.27     1101.01     36.41 o 
   0   7   6    10974.03    12150.84     91.21 o 
   1   7   6      947.25     1085.81     21.53 o 
   2   7   6      292.51      305.34     10.95 o 
   3   7   6      858.59      944.67     14.08 o 
   4   7   6      249.02      240.16      9.62 o 
   5   7   6      266.63      248.12     10.60 o 
   6   7   6      166.53      154.43      9.27 o 
   7   7   6      520.34      462.61     11.48 o 
   8   7   6      369.34      393.73     15.01 o 
   9   7   6       15.77       14.06      6.55 o 
  10   7   6      526.75      494.87     17.21 o 
  11   7   6      192.95      190.96     11.69 o 
  12   7   6        8.52        5.20      4.76 o 
  13   7   6       48.25       60.75      4.15 o 
 -13   8   6      203.89      228.73      6.69 o 
 -12   8   6       15.67       12.35      3.98 o 
 -11   8   6      189.70      160.22      7.45 o 
 -10   8   6      650.60      601.04     10.78 o 
  -9   8   6      350.05      335.38      8.80 o 
  -8   8   6     1514.42     1357.95     22.21 o 
  -7   8   6      197.17      179.72      6.19 o 
  -6   8   6     1083.11      967.98     10.23 o 
  -5   8   6      144.76      145.62      5.32 o 
  -4   8   6      831.66      878.84     23.15 o 
  -3   8   6     2791.13     2826.99     39.35 o 
  -2   8   6      162.51      173.49      9.72 o 
  -1   8   6      266.85      260.19     10.66 o 
   0   8   6      920.92      948.46     18.24 o 
   1   8   6      266.73      252.60     10.93 o 
   2   8   6      164.87      159.71      9.62 o 
   3   8   6     2789.34     2778.92     37.62 o 
   4   8   6      834.76      852.54     30.76 o 
   5   8   6      143.00      146.62      9.96 o 
   6   8   6     1085.63     1025.54     22.27 o 
   7   8   6      200.43      185.55     11.26 o 
   8   8   6     1507.30     1314.85     25.71 o 
   9   8   6      347.15      318.22     13.48 o 
  10   8   6      652.65      600.55     12.57 o 
  11   8   6      190.93      178.38      8.08 o 
  12   8   6       14.71       18.87      4.63 o 
  13   8   6      205.40      253.89      7.83 o 
 -12   9   6       11.63        9.75      3.27 o 
 -11   9   6        3.48        3.59      4.68 o 
 -10   9   6      115.41      113.25      7.16 o 
  -9   9   6      114.73      115.68      7.72 o 
  -8   9   6      532.59      481.06      8.77 o 
  -7   9   6        9.24        9.32      4.76 o 
  -6   9   6     1859.39     1741.39     17.84 o 
  -5   9   6      202.68      175.26      5.24 o 
  -4   9   6     1145.26     1129.01     13.53 o 
  -3   9   6       92.84       84.17      9.18 o 
  -2   9   6      955.42      997.36     19.94 o 
  -1   9   6      555.54      660.80     18.82 o 
   0   9   6      847.92      925.90     19.55 o 
   1   9   6      565.46      657.03     22.80 o 
   2   9   6      952.68      979.67     27.09 o 
   3   9   6       92.00       84.11     12.79 o 
   4   9   6     1150.45     1143.25     36.23 o 
   5   9   6      202.27      163.56     10.90 o 
   6   9   6     1841.55     1735.82     29.44 o 
   7   9   6        9.58       21.65      7.67 o 
   8   9   6      530.98      485.87     16.61 o 
   9   9   6      113.36      105.94      9.19 o 
  10   9   6      111.59      118.49      6.91 o 
  11   9   6        3.63        9.07      4.11 o 
  12   9   6       11.27       13.56      4.11 o 
 -12  10   6      482.75      512.16     17.13 o 
 -11  10   6      377.35      385.66      8.46 o 
 -10  10   6       78.18       70.97      6.18 o 
  -9  10   6        6.13       12.22      5.74 o 
  -8  10   6      135.61      132.31      8.30 o 
  -7  10   6      406.42      371.69      9.09 o 
  -6  10   6     1364.51     1268.71     13.29 o 
  -5  10   6      189.90      185.73      6.79 o 
  -4  10   6      167.98      150.08      6.20 o 
  -3  10   6     1194.81     1230.95     13.57 o 
  -2  10   6      765.32      778.74     34.85 o 
  -1  10   6      921.64     1000.85     24.63 o 
   0  10   6     2229.94     2496.61     32.45 o 
   1  10   6      923.83      991.85     41.11 o 
   2  10   6      762.12      796.22     29.68 o 
   3  10   6     1195.39     1253.91     22.87 o 
   5  10   6      186.23      163.62     11.25 o 
   6  10   6     1364.24     1289.03     26.23 o 
   7  10   6      402.55      385.66     15.23 o 
   8  10   6      134.18      131.96     10.34 o 
   9  10   6        6.14        9.40      6.56 o 
  10  10   6       79.47       69.82      5.78 o 
  12  10   6      487.30      500.04     11.44 o 
 -11  11   6      363.04      375.95      7.21 o 
 -10  11   6        8.30        7.83      4.66 o 
  -9  11   6      167.30      161.04      7.57 o 
  -8  11   6      501.87      473.58     12.82 o 
  -7  11   6      775.06      718.60     13.16 o 
  -6  11   6     1631.73     1425.70     18.41 o 
  -5  11   6     1035.96      973.41     10.35 o 
  -4  11   6     1427.75     1326.88     15.01 o 
  -3  11   6      802.81      856.51     16.80 o 
  -2  11   6      276.58      296.85      9.60 o 
  -1  11   6      819.13      873.51     35.50 o 
   0  11   6       43.92       43.39      7.54 o 
   1  11   6      818.44      895.92     14.03 o 
   2  11   6      281.12      332.81     13.14 o 
   5  11   6     1038.87      943.59     22.73 o 
   6  11   6     1628.33     1431.41     27.57 o 
   7  11   6      782.45      697.64     19.68 o 
   8  11   6      508.51      492.72     16.24 o 
   9  11   6      166.60      164.47      9.64 o 
  10  11   6        8.35        4.39      4.08 o 
 -11  12   6      252.57      272.51      7.31 o 
 -10  12   6      118.83      126.18      8.25 o 
  -9  12   6       21.98       20.52      5.18 o 
  -8  12   6      105.29      102.86      6.87 o 
  -7  12   6      661.02      606.50     21.55 o 
  -6  12   6      886.56      823.35     13.15 o 
  -5  12   6      969.27      874.86      9.80 o 
  -4  12   6       15.89       13.64      3.93 o 
  -3  12   6       37.71       40.91      5.22 o 
  -2  12   6      343.50      352.25     10.30 o 
  -1  12   6     1101.99     1047.79     21.77 o 
   0  12   6       21.17       16.83      7.21 o 
   1  12   6     1095.05     1082.60     15.80 o 
   2  12   6      348.65      360.47     14.32 o 
   3  12   6       38.48       33.44      5.88 o 
   5  12   6      979.98      846.22     22.08 o 
   6  12   6      894.75      824.86     21.54 o 
   7  12   6      661.45      631.84     18.27 o 
   8  12   6      107.73       96.06      8.65 o 
   9  12   6       22.21       21.79      5.85 o 
  10  12   6      116.02      109.01      9.07 o 
  11  12   6      250.14      281.83      8.21 o 
 -10  13   6      111.35      131.22      6.74 o 
  -9  13   6      271.60      319.67     11.70 o 
  -8  13   6       32.89       31.32      8.26 o 
  -7  13   6        8.41       10.35      4.65 o 
  -6  13   6      417.11      391.97      8.70 o 
  -5  13   6      110.30       83.44      7.36 o 
  -4  13   6      503.57      476.50     12.39 o 
  -3  13   6      434.46      417.67     12.04 o 
  -2  13   6      346.48      324.21     10.79 o 
  -1  13   6      100.38       85.55     10.48 o 
   0  13   6      501.16      530.15     15.87 o 
   1  13   6       96.81       71.05      6.49 o 
   2  13   6      346.91      318.25     11.91 o 
   3  13   6      434.52      420.63     10.84 o 
   5  13   6      110.11       80.93      9.27 o 
   6  13   6      410.31      365.52     14.81 o 
   7  13   6        7.68       11.31      6.66 o 
   8  13   6       33.12       33.10      6.76 o 
   9  13   6      272.77      324.88      9.72 o 
  10  13   6      110.80       89.63      7.02 o 
  -9  14   6      148.05      168.86      7.44 o 
  -8  14   6       47.80       42.57      7.14 o 
  -7  14   6      202.95      203.38     10.48 o 
  -6  14   6       40.40       46.45      5.48 o 
  -5  14   6      763.35      797.17     19.61 o 
  -4  14   6      121.98      134.61      8.63 o 
  -3  14   6       69.33       66.77      6.82 o 
  -2  14   6      128.78      138.35      8.06 o 
  -1  14   6        6.61        8.70      4.05 o 
   0  14   6     1116.16     1041.51     51.90 o 
   1  14   6        6.38        4.38      5.02 o 
   2  14   6      131.08      140.87      5.99 o 
   3  14   6       71.72       78.63      6.07 o 
   4  14   6      125.99      134.52     11.18 o 
   5  14   6      766.83      776.59     19.89 o 
   6  14   6       40.34       52.82      8.12 o 
   7  14   6      203.41      205.06     10.19 o 
   8  14   6       47.58       45.65      5.75 o 
   9  14   6      152.40      102.41      8.15 o 
  -6  15   6       14.53       15.08      4.08 o 
  -5  15   6      124.46      133.59      7.86 o 
  -4  15   6      174.11      159.77     10.14 o 
  -3  15   6      138.97      144.31      7.59 o 
  -2  15   6       49.51       40.26      4.52 o 
  -1  15   6      199.89      227.92     20.48 o 
   0  15   6       42.64       40.29      5.66 o 
   1  15   6      200.15      212.74      7.95 o 
   2  15   6       49.56       38.14      4.35 o 
   3  15   6      140.74      137.17      9.79 o 
   4  15   6      172.91      155.97     11.05 o 
   5  15   6      123.63      122.67      9.56 o 
   6  15   6       14.32       10.65      6.08 o 
   7  15   6      295.11      322.22     10.35 o 
   8  15   6      242.50      257.26      7.14 o 
  -6  16   6      235.77      262.13      8.13 o 
  -5  16   6       27.40       29.66      3.79 o 
  -4  16   6      169.42      187.10      7.11 o 
  -3  16   6      280.82      293.02      8.83 o 
  -2  16   6      129.97      132.76      7.10 o 
  -1  16   6      906.57      883.03     19.43 o 
   0  16   6      107.54       94.78      6.09 o 
   1  16   6      911.50      886.50     10.88 o 
   2  16   6      130.98      128.25      6.25 o 
   3  16   6      279.66      292.09      8.21 o 
   4  16   6      169.96      175.24      9.92 o 
   5  16   6       27.08       26.85      6.48 o 
   6  16   6      239.34      273.96      9.48 o 
   7  16   6       32.81       24.03      3.70 o 
  -4  17   6        6.54        5.24      5.51 o 
  -3  17   6      221.76      230.74      6.92 o 
  -2  17   6      172.94      179.64      6.48 o 
  -1  17   6       52.04       60.92      4.26 o 
   0  17   6       24.73       32.41      3.65 o 
   1  17   6       53.14       63.23      4.80 o 
   2  17   6      173.25      175.57      4.81 o 
   3  17   6      223.79      232.04      9.97 o 
   4  17   6        6.98        6.74      5.07 o 
   5  17   6       33.46       25.72      4.72 o 
  -3  18   6      362.31      358.98      9.39 o 
  -2  18   6       12.25       18.56      3.51 o 
  -1  18   6      149.84      154.13      3.64 o 
   0  18   6      480.23      554.51      6.60 o 
   1  18   6      150.81      156.31      4.89 o 
   2  18   6       12.23       15.23      4.69 o 
   3  18   6      358.23      381.73      9.03 o 
   1   0   7     2591.01     2526.27     70.80 o 
   2   0   7      835.08      925.23     19.94 o 
   3   0   7      385.47      367.24     12.13 o 
   4   0   7     5194.94     5307.43    131.52 o 
   5   0   7      302.73      336.43     14.89 o 
   6   0   7      273.00      194.19     13.38 o 
   7   0   7      493.74      577.66     20.07 o 
   8   0   7      178.10      157.11      5.31 o 
   9   0   7     4087.48     3881.94     45.00 o 
  10   0   7      121.78      123.76      5.17 o 
  11   0   7        0.00       -1.25      4.03 o 
  12   0   7       23.24       28.61      5.79 o 
  13   0   7       24.30       19.38      4.42 o 
  14   0   7       20.30       19.30      4.32 o 
 -14   1   7       65.97       64.94      4.99 o 
 -13   1   7       88.32       92.49      5.53 o 
 -12   1   7       10.27       14.57      5.23 o 
 -11   1   7      390.94      422.00     12.11 o 
 -10   1   7       20.07       16.25      4.55 o 
  -9   1   7      281.08      251.04      7.83 o 
  -8   1   7      201.83      222.04      8.25 o 
  -7   1   7     1459.80     1535.12     30.70 o 
  -6   1   7     1638.22     1625.30     46.79 o 
  -5   1   7      968.56     1041.19     30.12 o 
  -4   1   7     4152.79     4389.94     44.24 o 
  -3   1   7     3509.75     3663.34    160.59 o 
  -2   1   7     3630.22     3849.30     81.06 o 
  -1   1   7     3002.87     3116.75     30.04 o 
   0   1   7     1521.87     1656.68     15.73 o 
   1   1   7     2991.55     3097.44     27.59 o 
   2   1   7     3616.40     3831.40     69.76 o 
   3   1   7     3498.48     3786.96     97.91 o 
   4   1   7     4151.33     4409.25     41.49 o 
   5   1   7      970.70     1030.79     24.69 o 
   6   1   7     1635.81     1570.25     51.17 o 
   7   1   7     1454.49     1615.95     52.04 o 
   8   1   7      202.75      234.30      6.23 o 
   9   1   7      277.45      256.89      7.77 o 
  10   1   7       20.41       16.67      4.74 o 
  11   1   7      389.78      429.22     12.97 o 
  12   1   7       10.33       11.96      5.14 o 
  13   1   7       88.07       91.76      5.49 o 
  14   1   7       65.97       63.51      5.01 o 
 -14   2   7       36.14       34.17      4.11 o 
 -13   2   7       87.87       94.71      5.50 o 
 -12   2   7      262.00      269.07      9.05 o 
 -11   2   7      373.93      340.70      7.03 o 
 -10   2   7      128.30       99.85      5.90 o 
  -9   2   7      166.87      148.61      6.57 o 
  -8   2   7      598.44      579.73     25.86 o 
  -7   2   7      214.59      182.19     17.01 o 
  -6   2   7     1708.18     1693.89     42.02 o 
  -5   2   7       70.47       54.39      9.03 o 
  -4   2   7      447.99      482.99     15.95 o 
  -3   2   7     1151.99     1181.06     29.71 o 
  -2   2   7      948.57     1045.35     49.56 o 
  -1   2   7     2040.78     2105.64     59.04 o 
   0   2   7      663.27      740.55     10.84 o 
   1   2   7     2023.97     2066.15     35.21 o 
   2   2   7      953.10     1043.72     22.44 o 
   3   2   7     1144.12     1234.59     44.74 o 
   4   2   7      455.83      483.38     22.22 o 
   5   2   7       68.66       74.09     19.41 o 
   6   2   7     1727.63     1772.13     54.90 o 
   7   2   7      221.25      144.96     21.02 o 
   8   2   7      596.24      602.06      9.91 o 
   9   2   7      163.80      149.04      5.72 o 
  10   2   7      126.52      106.08      5.11 o 
  11   2   7      375.64      325.93     13.07 o 
  12   2   7      264.26      257.58      8.86 o 
  13   2   7       87.98       89.53      5.78 o 
  14   2   7       35.38       37.47      4.55 o 
 -13   3   7      147.62      146.17      5.91 o 
 -12   3   7       67.04       67.56      6.12 o 
 -11   3   7      207.13      222.85      6.07 o 
 -10   3   7      357.99      361.50      9.07 o 
  -9   3   7       79.48       63.73      5.64 o 
  -8   3   7     1166.62     1125.18     25.07 o 
  -7   3   7      833.58      835.35     14.96 o 
  -6   3   7      553.68      561.41     17.74 o 
  -5   3   7      170.00      197.79     16.12 o 
  -4   3   7     2179.74     2199.36     43.21 o 
  -3   3   7     2474.29     2600.36     44.37 o 
  -2   3   7      868.57      909.01     25.48 o 
  -1   3   7      723.91      841.19     25.60 o 
   0   3   7        1.01       13.37      7.79 o 
   1   3   7      734.47      878.81     21.55 o 
   2   3   7      862.88      874.56     16.21 o 
   3   3   7     2464.94     2630.87     46.85 o 
   4   3   7     2171.55     2289.50     46.42 o 
   5   3   7      170.70      201.75     23.01 o 
   6   3   7      553.78      551.01     34.76 o 
   7   3   7      836.78      848.32     25.03 o 
   8   3   7     1165.13     1137.98     14.23 o 
   9   3   7       80.46       67.62      5.24 o 
  10   3   7      352.71      351.31      8.02 o 
  11   3   7      203.79      201.59      7.54 o 
  12   3   7       67.44       65.57      6.12 o 
  13   3   7      150.37      142.73      6.08 o 
 -13   4   7      540.57      574.09     31.94 o 
 -12   4   7        9.01        7.29      3.68 o 
 -11   4   7      322.11      302.30      8.08 o 
 -10   4   7      110.89      115.49      7.22 o 
  -9   4   7     1171.74     1068.89     14.75 o 
  -8   4   7      769.24      706.42     11.57 o 
  -7   4   7      679.34      654.22     13.38 o 
  -6   4   7     1551.44     1672.66     32.79 o 
  -5   4   7     1022.09     1063.27     40.06 o 
  -4   4   7     1427.21     1448.53     25.80 o 
  -3   4   7     3202.66     3332.41     51.29 o 
  -2   4   7     1461.57     1681.27     25.08 o 
  -1   4   7     1784.10     1834.75     31.78 o 
   0   4   7     1743.12     2142.14     35.28 o 
   1   4   7     1785.88     1797.90     24.80 o 
   2   4   7     1452.96     1649.86     23.50 o 
   3   4   7     3183.02     3304.05     54.28 o 
   4   4   7     1414.27     1486.16     22.05 o 
   5   4   7     1023.78     1067.41     16.34 o 
   6   4   7     1546.88     1631.23     23.87 o 
   7   4   7      669.53      662.55     12.80 o 
   8   4   7      779.17      716.08     11.32 o 
   9   4   7     1165.51     1056.24     14.16 o 
  10   4   7      109.62      112.40      5.77 o 
  11   4   7      326.78      303.54     13.13 o 
  12   4   7        9.55        6.65      4.98 o 
  13   4   7      545.15      603.91     31.26 o 
 -13   5   7      105.19      109.13      6.97 o 
 -12   5   7       48.30       54.20      4.31 o 
 -11   5   7      106.96      122.77      7.39 o 
 -10   5   7      772.46      715.93     12.00 o 
  -9   5   7       86.64       74.21      5.66 o 
  -8   5   7      255.87      233.60      7.99 o 
  -7   5   7     1039.80     1062.18     17.08 o 
  -6   5   7      270.12      325.16     18.41 o 
  -5   5   7      264.31      247.91     12.85 o 
  -4   5   7      471.05      445.79     29.55 o 
  -3   5   7     1366.98     1451.07     35.95 o 
  -2   5   7       25.55       33.65      7.13 o 
  -1   5   7      141.75      119.58      7.60 o 
   0   5   7      110.43      103.74      6.63 o 
   1   5   7      142.25      122.68      6.70 o 
   2   5   7       23.53       23.02      6.55 o 
   3   5   7     1359.59     1479.92     16.70 o 
   4   5   7      473.22      456.62     11.92 o 
   5   5   7      266.94      269.76     19.88 o 
   6   5   7      268.71      300.01     11.88 o 
   7   5   7     1024.97     1019.10     15.92 o 
   8   5   7      254.34      225.92      8.98 o 
   9   5   7       87.90       87.84      7.50 o 
  10   5   7      769.75      709.16     18.19 o 
  11   5   7      101.69      118.59      5.67 o 
  12   5   7       48.19       52.66      5.54 o 
  13   5   7      107.18      111.47      5.30 o 
 -13   6   7      124.75      131.04      6.59 o 
 -12   6   7      125.96      123.68      8.41 o 
 -11   6   7       32.64       28.96      4.42 o 
 -10   6   7      268.70      258.09      7.92 o 
  -9   6   7       54.96       49.54      4.55 o 
  -8   6   7       27.55       31.12      4.25 o 
  -7   6   7      313.10      260.62      6.71 o 
  -6   6   7     2540.22     2657.49     26.86 o 
  -5   6   7      974.52     1018.30     24.24 o 
  -4   6   7     1649.11     1691.97     42.75 o 
  -3   6   7     2058.76     2055.04     49.25 o 
  -2   6   7     1195.10     1411.39     42.22 o 
  -1   6   7      948.92      972.32     34.05 o 
   0   6   7      118.60      142.70      7.85 o 
   1   6   7      940.79     1004.91     25.39 o 
   2   6   7     1190.38     1436.38     16.09 o 
   3   6   7     2051.13     2083.41     21.19 o 
   4   6   7     1659.72     1638.29     52.25 o 
   5   6   7      963.96      939.71     37.67 o 
   6   6   7     2544.94     2727.88     33.95 o 
   7   6   7      315.12      269.59     19.03 o 
   8   6   7       25.84       17.92      5.80 o 
   9   6   7       56.45       45.70      5.16 o 
  10   6   7      268.73      250.43      9.18 o 
  11   6   7       34.53       33.67      4.45 o 
  12   6   7      125.70      120.15      9.21 o 
  13   6   7      121.28      141.18      5.35 o 
 -13   7   7        6.87        5.53      3.34 o 
 -12   7   7      223.54      242.34      6.79 o 
 -11   7   7       72.68       66.95      4.92 o 
 -10   7   7       57.93       60.17      6.67 o 
  -9   7   7      199.30      185.19      7.60 o 
  -8   7   7      243.86      217.60      6.51 o 
  -7   7   7      194.45      151.66      5.80 o 
  -6   7   7      381.97      400.65     13.63 o 
  -5   7   7     1693.50     1707.28     21.48 o 
  -4   7   7      706.66      704.84     20.62 o 
  -3   7   7      159.83      190.13     12.19 o 
  -2   7   7       78.66      101.17     12.76 o 
  -1   7   7       41.58       41.55      6.59 o 
   0   7   7     2459.09     2609.31     41.59 o 
   1   7   7       39.91       50.47      6.44 o 
   2   7   7       79.03       92.15     10.16 o 
   3   7   7      163.05      198.88      8.28 o 
   4   7   7      710.36      673.51     26.12 o 
   5   7   7     1699.13     1688.81     45.29 o 
   6   7   7      384.74      385.65     32.64 o 
   7   7   7      196.07      159.22     11.91 o 
   8   7   7      242.39      206.73     12.17 o 
   9   7   7      201.67      180.79     11.62 o 
  10   7   7       58.75       61.02      6.15 o 
  11   7   7       72.76       64.15      4.83 o 
  12   7   7      222.56      254.05      7.80 o 
  13   7   7        6.89        4.59      2.82 o 
 -12   8   7      119.65      123.05     11.49 o 
 -11   8   7       46.46       43.74      5.25 o 
 -10   8   7       30.20       28.39      4.56 o 
  -9   8   7      160.69      156.09      6.43 o 
  -8   8   7      247.23      230.22      7.77 o 
  -7   8   7      474.12      449.99      8.46 o 
  -6   8   7      198.22      201.62      6.11 o 
  -5   8   7     1347.36     1327.61     16.29 o 
  -4   8   7       62.31       61.38      5.64 o 
  -3   8   7      863.88      820.92     27.77 o 
  -2   8   7      928.58      874.46     18.25 o 
  -1   8   7      505.88      509.49     27.50 o 
   0   8   7      100.83      121.57      8.72 o 
   1   8   7      508.42      538.49     22.38 o 
   2   8   7      922.82      852.21     24.36 o 
   3   8   7      864.00      814.85     32.46 o 
   4   8   7       64.50       72.49      6.71 o 
   5   8   7     1355.26     1325.95     24.71 o 
   6   8   7      196.08      188.26     11.67 o 
   7   8   7      466.14      453.38     16.34 o 
   8   8   7      246.95      228.19     12.51 o 
   9   8   7      161.04      137.57     10.80 o 
  10   8   7       30.74       27.44      5.48 o 
  11   8   7       47.85       46.93      5.10 o 
  12   8   7      119.81      130.17      5.73 o 
 -12   9   7       62.20       60.97      3.42 o 
 -11   9   7       46.99       47.54      4.84 o 
 -10   9   7      110.45      113.83      6.80 o 
  -9   9   7      131.70      120.12      7.55 o 
  -8   9   7     1857.67     1737.83     17.49 o 
  -7   9   7      466.44      414.23      8.28 o 
  -6   9   7      377.22      362.25     16.53 o 
  -5   9   7      594.01      587.69      8.10 o 
  -4   9   7      532.07      520.46      8.23 o 
  -3   9   7      110.36      132.38      8.06 o 
  -2   9   7      903.24      878.32     19.42 o 
  -1   9   7      159.02      136.14     11.90 o 
   0   9   7     1762.94     1919.14     44.49 o 
   1   9   7      160.98      150.10     12.90 o 
   2   9   7      901.79      874.80     26.57 o 
   3   9   7      108.78       82.41     22.62 o 
   4   9   7      531.35      507.06     17.59 o 
   5   9   7      593.95      547.95     17.27 o 
   6   9   7      377.29      360.00     15.11 o 
   7   9   7      467.19      393.84     15.29 o 
   8   9   7     1858.88     1729.56     29.75 o 
   9   9   7      131.78      116.44      9.56 o 
  10   9   7      109.91      112.45      6.70 o 
  11   9   7       46.80       45.58      4.74 o 
  12   9   7       62.13       69.14      5.43 o 
 -11  10   7       11.91        8.39      3.74 o 
 -10  10   7       36.23       42.82      5.34 o 
  -9  10   7      220.48      196.13      8.16 o 
  -8  10   7       91.97       82.76      5.65 o 
  -7  10   7      296.21      264.62      8.04 o 
  -6  10   7     1870.24     1654.91     20.69 o 
  -5  10   7      157.28      135.89      6.94 o 
  -4  10   7     1086.12     1112.04     17.03 o 
  -3  10   7      798.65      755.27     24.27 o 
  -2  10   7      235.51      288.50     12.81 o 
  -1  10   7       52.12       67.40      6.10 o 
   2  10   7      234.27      292.31     12.64 o 
   3  10   7      801.66      793.28     19.28 o 
   4  10   7     1094.86     1111.79     45.68 o 
   5  10   7      159.43      143.47     11.47 o 
   6  10   7     1869.20     1625.28     29.43 o 
   7  10   7      296.76      256.39     13.46 o 
   8  10   7       92.39       82.21      9.43 o 
   9  10   7      218.82      198.80     10.95 o 
  10  10   7       38.15       40.61      5.13 o 
  11  10   7       11.46       11.75      4.49 o 
 -10  11   7       75.37       67.94      5.00 o 
  -9  11   7     1212.24     1166.69     15.37 o 
  -8  11   7      312.82      310.76      9.75 o 
  -7  11   7      372.72      383.67      8.90 o 
  -6  11   7       11.67        8.53      3.79 o 
  -5  11   7       35.23       41.36      3.75 o 
  -4  11   7       95.86       77.92      4.57 o 
  -3  11   7      314.28      307.38     13.49 o 
  -2  11   7     1348.72     1384.44     25.89 o 
  -1  11   7     1791.31     1936.79     20.80 o 
   0  11   7        0.35       17.82      7.48 o 
   1  11   7     1800.79     1906.46     29.39 o 
   2  11   7     1349.17     1405.82     25.53 o 
   3  11   7      311.97      315.34     13.18 o 
   4  11   7       96.57       77.73      9.78 o 
   5  11   7       35.51       44.84      8.50 o 
   6  11   7       12.32       15.61      8.11 o 
   7  11   7      368.73      350.78     14.73 o 
   8  11   7      313.68      296.65     13.22 o 
   9  11   7     1206.22     1218.74     21.78 o 
  10  11   7       74.64       74.58      5.23 o 
  11  11   7      305.59      361.40      7.37 o 
  -9  12   7        7.78        4.51      6.57 o 
  -8  12   7       78.11       76.39      6.89 o 
  -7  12   7      399.15      396.67     10.48 o 
  -6  12   7      113.53      105.62      5.84 o 
  -5  12   7     1398.30     1346.68     23.86 o 
  -4  12   7      617.21      584.82      9.67 o 
  -3  12   7     1171.78     1135.96     17.37 o 
  -2  12   7      643.62      596.09     12.77 o 
  -1  12   7      821.02      886.10     14.74 o 
   0  12   7        4.62        2.84      7.17 o 
   1  12   7      814.92      881.89     20.85 o 
   2  12   7      633.94      600.04     17.43 o 
   3  12   7     1164.95     1089.60     22.04 o 
   5  12   7     1403.74     1301.55     26.54 o 
   6  12   7      112.75       97.93     10.53 o 
   7  12   7      396.65      379.84     14.72 o 
   8  12   7       76.31       65.98      8.01 o 
   9  12   7        8.56        7.36      4.46 o 
  10  12   7      145.09      148.18      5.17 o 
 -10  13   7      142.89      154.28      6.10 o 
  -9  13   7       21.41       31.16      6.44 o 
  -8  13   7       27.02       23.87      7.26 o 
  -7  13   7      120.30      121.38      5.96 o 
  -6  13   7       68.83       69.79      5.84 o 
  -5  13   7      713.01      725.26     15.83 o 
  -4  13   7       33.96       29.86      4.86 o 
  -3  13   7      571.14      550.37     14.08 o 
  -2  13   7     1326.10     1186.82     26.29 o 
  -1  13   7      126.19      146.57      9.27 o 
   0  13   7      189.01      173.85      6.42 o 
   1  13   7      129.09      156.17      7.63 o 
   2  13   7     1321.48     1222.27     67.12 o 
   3  13   7      569.71      558.46     15.90 o 
   4  13   7       33.31       28.24      8.19 o 
   6  13   7       67.65       70.16      8.73 o 
   7  13   7      122.48      106.74      9.41 o 
   8  13   7       26.23       30.12      6.43 o 
   9  13   7       22.01       29.65      4.26 o 
  10  13   7      140.04      117.23      6.50 o 
  -8  14   7      839.15      937.57     16.03 o 
  -7  14   7      442.20      459.59     13.01 o 
  -6  14   7       63.11       66.06     10.35 o 
  -5  14   7      195.78      200.14      6.39 o 
  -4  14   7       83.77       98.97      5.34 o 
  -3  14   7       79.09       74.71      6.44 o 
  -2  14   7      202.99      210.77      8.72 o 
  -1  14   7       83.05       74.41      5.12 o 
   0  14   7     1565.09     1734.09     55.33 o 
   1  14   7       81.54       77.73      5.81 o 
   2  14   7      200.02      214.16     15.41 o 
   3  14   7       80.51       79.01      7.91 o 
   4  14   7       84.01       87.11      9.54 o 
   5  14   7      197.99      182.85     11.27 o 
   6  14   7       64.83       65.77      8.11 o 
   7  14   7      447.78      428.79     12.94 o 
   8  14   7      847.73      898.74     15.16 o 
   9  14   7       33.43       15.59      5.08 o 
  -6  15   7      138.93      159.92      5.63 o 
  -5  15   7       27.31       26.46      4.26 o 
  -4  15   7       28.76       29.70      5.56 o 
  -3  15   7      156.46      154.91      7.53 o 
  -2  15   7       43.41       47.58      4.37 o 
  -1  15   7      170.67      176.67      5.95 o 
   0  15   7       77.47       74.95      6.13 o 
   1  15   7      168.23      176.70      6.97 o 
   2  15   7       46.72       46.18      5.38 o 
   3  15   7      159.30      166.84     10.77 o 
   4  15   7       29.62       23.72      7.27 o 
   5  15   7       26.50       18.77      6.81 o 
   6  15   7      140.77      139.10      8.70 o 
   7  15   7      283.04      321.70      9.65 o 
   8  15   7        3.65        4.11      4.73 o 
  -6  16   7       36.42       35.58      2.95 o 
  -5  16   7       89.14       85.09      4.45 o 
  -4  16   7      126.84      130.16      5.44 o 
  -3  16   7       77.30       89.16      5.74 o 
  -2  16   7       64.83       61.56      6.58 o 
  -1  16   7      123.42      127.00      9.23 o 
   0  16   7       54.47       38.92      4.06 o 
   1  16   7      123.46      129.21      6.58 o 
   2  16   7       62.97       60.57      5.28 o 
   3  16   7       80.24       72.68      7.80 o 
   4  16   7      127.23      136.49      9.01 o 
   5  16   7       90.13       79.00      6.83 o 
  -4  17   7       16.79       21.86      5.14 o 
  -3  17   7      519.80      600.29     13.45 o 
  -2  17   7      125.65      146.24      4.16 o 
  -1  17   7       51.99       54.32      3.13 o 
   0  17   7      239.30      258.62      5.72 o 
   1  17   7       53.01       53.32      3.64 o 
   2  17   7      126.65      135.77      4.89 o 
   3  17   7      524.57      572.27     13.13 o 
   4  17   7       14.85       18.62      5.11 o 
   5  17   7      892.01      944.17     13.16 o 
  -2  18   7       33.49       34.46      4.40 o 
  -1  18   7       47.59       45.60      4.64 o 
   0  18   7       29.70       29.37      2.92 o 
   1  18   7       45.00       52.95      4.54 o 
   2  18   7       32.60       26.91      4.03 o 
   3  18   7       20.96       22.72      3.44 o 
   0   0   8     5311.37     5191.91     55.39 o 
   1   0   8      221.44      302.15     26.18 o 
   2   0   8       25.63       21.14      3.76 o 
   3   0   8       24.83       36.05      6.75 o 
   4   0   8       81.99       96.05      8.34 o 
   5   0   8        2.43       18.57     14.44 o 
   6   0   8       12.37       11.06     10.41 o 
   7   0   8      825.76      822.83     24.66 o 
   8   0   8      185.35      207.14      5.89 o 
   9   0   8      174.28      152.69      8.84 o 
  10   0   8        1.00        5.01      3.62 o 
  11   0   8        7.54        3.94      4.18 o 
  12   0   8       35.22       37.75      5.67 o 
  13   0   8        6.04       10.88      3.98 o 
 -13   1   8      103.98      116.19      5.79 o 
 -12   1   8       47.22       44.87      5.65 o 
 -11   1   8      365.69      358.46     12.95 o 
 -10   1   8       73.01       63.66      5.28 o 
  -9   1   8      136.74      132.85      6.38 o 
  -8   1   8      599.15      512.42     22.64 o 
  -7   1   8      151.92      169.73      6.24 o 
  -6   1   8      568.64      650.85     35.14 o 
  -5   1   8      517.84      460.14     45.71 o 
  -4   1   8     2352.17     2456.82     45.45 o 
  -3   1   8     2038.62     2301.72     41.80 o 
  -2   1   8      321.82      345.25     25.01 o 
  -1   1   8      967.57     1105.15     17.34 o 
   0   1   8     3810.15     3833.61     31.15 o 
   1   1   8      967.69     1049.96     27.12 o 
   2   1   8      318.31      358.41     16.24 o 
   3   1   8     2040.54     2301.19     29.42 o 
   4   1   8     2347.63     2507.78     46.00 o 
   5   1   8      520.80      489.23     30.37 o 
   6   1   8      564.89      615.49     33.90 o 
   7   1   8      154.28      146.80      7.04 o 
   8   1   8      594.95      530.38     10.09 o 
   9   1   8      138.84      132.31      4.84 o 
  10   1   8       73.97       65.28      4.46 o 
  11   1   8      366.04      340.08     10.71 o 
  12   1   8       46.97       55.56     10.00 o 
  13   1   8      104.04      112.00      5.82 o 
 -13   2   8        2.98        5.47      3.65 o 
 -12   2   8      123.06      137.61      6.81 o 
 -11   2   8      647.69      584.57     13.87 o 
 -10   2   8      334.28      311.33      8.49 o 
  -9   2   8      712.85      687.43     20.44 o 
  -8   2   8      388.44      339.93      8.39 o 
  -7   2   8      464.34      439.74     11.08 o 
  -6   2   8      124.99      145.32     16.61 o 
  -5   2   8     1800.02     1828.89     42.81 o 
  -4   2   8     1609.92     1602.46     66.33 o 
  -3   2   8     1970.12     1912.32     38.38 o 
  -2   2   8     1515.40     1610.38     91.53 o 
  -1   2   8     2383.20     2700.92     58.80 o 
   0   2   8     1830.38     1945.50     27.20 o 
   1   2   8     2374.86     2735.74     61.03 o 
   2   2   8     1513.40     1573.42     63.22 o 
   3   2   8     1973.91     1920.31     39.96 o 
   4   2   8     1616.28     1664.45     39.37 o 
   5   2   8     1812.28     1746.62     55.21 o 
   6   2   8      120.82      149.05     23.84 o 
   7   2   8      465.68      445.69      8.81 o 
   8   2   8      388.69      358.65     10.84 o 
   9   2   8      715.32      686.37     17.95 o 
  10   2   8      339.86      313.96      8.53 o 
  11   2   8      655.92      567.67     10.10 o 
  12   2   8      124.02      128.74      6.81 o 
  13   2   8        2.81        5.04      3.66 o 
 -13   3   8       86.98       80.61      4.57 o 
 -12   3   8       22.58       21.11      3.71 o 
 -11   3   8       28.43       38.13      3.99 o 
 -10   3   8       16.49       21.10      4.66 o 
  -9   3   8      454.74      409.30     17.37 o 
  -8   3   8       22.00       27.46      8.32 o 
  -7   3   8     1532.13     1521.36     52.04 o 
  -6   3   8     1144.93     1157.25     25.71 o 
  -5   3   8      273.94      277.60     19.29 o 
  -4   3   8      115.80      163.99     13.98 o 
  -3   3   8     2068.91     2184.40     42.10 o 
  -2   3   8     1166.77     1089.97     20.70 o 
  -1   3   8     3869.45     4463.52     98.43 o 
   0   3   8     1606.23     1832.21     37.09 o 
   1   3   8     3868.49     4509.41    124.12 o 
   2   3   8     1172.70     1133.23     38.02 o 
   3   3   8     2064.19     2249.68     45.07 o 
   4   3   8      114.93      172.57     15.81 o 
   5   3   8      266.39      251.00     15.73 o 
   6   3   8     1152.92     1177.48     48.68 o 
   7   3   8     1528.62     1528.87     14.53 o 
   8   3   8       22.22       17.63      3.92 o 
   9   3   8      458.19      399.98     12.71 o 
  10   3   8       16.18       20.26      3.99 o 
  11   3   8       29.19       38.55      4.60 o 
  12   3   8       23.19       26.53      5.05 o 
  13   3   8       91.74       90.93      5.00 o 
 -13   4   8      256.99      269.36      6.09 o 
 -12   4   8      657.85      686.25      9.19 o 
 -11   4   8       69.40       63.44      5.13 o 
 -10   4   8      237.29      212.32      9.41 o 
  -9   4   8       27.24       35.48      5.15 o 
  -8   4   8     2815.96     2726.56     67.81 o 
  -7   4   8     2281.03     2251.30     53.10 o 
  -6   4   8       25.12       37.53     10.20 o 
  -5   4   8      640.68      657.86     19.43 o 
  -4   4   8      778.62      826.62     23.24 o 
  -3   4   8     2620.51     2743.50     34.96 o 
  -2   4   8      496.51      583.15     16.25 o 
  -1   4   8     1506.65     1682.97     28.30 o 
   0   4   8       34.01       31.76      5.30 o 
   1   4   8     1499.74     1718.73     51.52 o 
   2   4   8      491.87      571.10     15.57 o 
   3   4   8     2627.30     2847.95     29.38 o 
   4   4   8      778.97      857.58     15.57 o 
   5   4   8      636.87      653.29     13.71 o 
   6   4   8       26.22       35.59     16.46 o 
   7   4   8     2294.66     2239.84     28.06 o 
   8   4   8     2817.99     2688.19     28.90 o 
   9   4   8       26.48       33.51      4.77 o 
  10   4   8      231.34      190.53      5.93 o 
  11   4   8       69.80       59.14      6.16 o 
  12   4   8      652.41      642.22     11.58 o 
  13   4   8      255.59      283.20      6.76 o 
 -13   5   8       27.22       25.95      4.15 o 
 -12   5   8       23.39       18.29      3.50 o 
 -11   5   8      718.09      749.16     13.73 o 
 -10   5   8      264.42      241.77      9.82 o 
  -9   5   8      174.77      180.33     11.93 o 
  -8   5   8       46.87       55.20      4.53 o 
  -7   5   8      630.76      666.66     14.01 o 
  -6   5   8     2181.26     2125.69     18.83 o 
  -5   5   8      103.23      114.28     10.57 o 
  -4   5   8      456.91      497.86     17.25 o 
  -3   5   8      574.53      514.03     19.81 o 
  -2   5   8      211.13      227.89     19.38 o 
  -1   5   8       94.01      125.27      7.40 o 
   0   5   8     5959.60     6106.10     50.80 o 
   1   5   8       96.26      120.22      6.84 o 
   2   5   8      214.51      247.09     13.05 o 
   3   5   8      567.90      520.43     12.22 o 
   4   5   8      459.94      498.18     26.38 o 
   5   5   8      100.77       99.89      7.33 o 
   6   5   8     2174.87     2092.59     29.97 o 
   7   5   8      625.15      671.40     14.93 o 
   8   5   8       47.09       49.95      5.03 o 
   9   5   8      177.05      176.72      7.01 o 
  10   5   8      262.79      227.01      7.27 o 
  11   5   8      722.53      748.28     10.68 o 
  12   5   8       23.06       22.60      4.71 o 
  13   5   8       29.06       35.65      3.65 o 
 -12   6   8      388.11      395.41      6.68 o 
 -11   6   8      183.71      168.22      6.06 o 
 -10   6   8      120.99      107.60      7.03 o 
  -9   6   8      816.90      768.09     22.42 o 
  -8   6   8      165.58      153.19      5.63 o 
  -7   6   8      407.43      408.63      8.73 o 
  -6   6   8      771.90      780.44     12.19 o 
  -5   6   8     3196.74     3216.59     29.08 o 
  -4   6   8      241.77      245.98     21.32 o 
  -3   6   8      335.77      361.98     17.14 o 
  -2   6   8     1131.98     1290.36     20.99 o 
  -1   6   8      466.48      558.33     13.67 o 
   0   6   8      288.05      325.10     10.64 o 
   1   6   8      464.64      519.57     11.81 o 
   2   6   8     1132.56     1296.45     18.02 o 
   3   6   8      331.19      342.67     11.95 o 
   4   6   8      248.55      236.33     27.38 o 
   5   6   8     3185.94     3073.99     35.24 o 
   6   6   8      774.07      790.02     23.24 o 
   7   6   8      403.23      405.14     11.27 o 
   8   6   8      165.19      139.71      8.14 o 
   9   6   8      822.55      764.29     13.49 o 
  10   6   8      119.69       96.80      6.96 o 
  11   6   8      182.04      179.34      8.02 o 
  12   6   8      386.99      400.03      8.86 o 
  13   6   8      536.76      657.93     12.37 o 
 -12   7   8       12.63       15.87      3.49 o 
 -11   7   8       58.52       61.94      4.59 o 
 -10   7   8       93.54       91.36      6.90 o 
  -9   7   8       22.96       24.09      3.93 o 
  -8   7   8      414.33      432.65      9.48 o 
  -7   7   8     1283.36     1139.41     12.45 o 
  -6   7   8      802.80      775.42     12.75 o 
  -5   7   8     2348.67     2428.13     24.37 o 
  -4   7   8      244.11      274.10     24.51 o 
  -3   7   8      294.15      319.38     12.51 o 
  -2   7   8      937.97     1048.69     19.80 o 
  -1   7   8      214.74      208.44     11.93 o 
   0   7   8      395.82      407.67     16.29 o 
   1   7   8      211.08      206.33     13.22 o 
   2   7   8      948.60     1005.07     24.74 o 
   3   7   8      292.32      304.00     10.34 o 
   4   7   8      249.40      254.45     10.60 o 
   5   7   8     2355.50     2468.40     33.00 o 
   6   7   8      791.87      716.69     24.05 o 
   7   7   8     1286.54     1122.46     17.67 o 
   8   7   8      414.97      414.05     16.00 o 
   9   7   8       24.16       27.54      6.05 o 
  10   7   8       93.60      103.88      6.78 o 
  11   7   8       60.35       61.93      4.48 o 
  12   7   8       13.36       21.62      4.26 o 
 -12   8   8       44.34       47.45      3.43 o 
 -11   8   8      210.45      242.11     11.51 o 
 -10   8   8        7.17       11.43      4.96 o 
  -9   8   8      132.54      136.84      6.16 o 
  -8   8   8      625.95      574.47      9.24 o 
  -7   8   8      905.29      870.08     13.24 o 
  -6   8   8      604.05      551.87      8.96 o 
  -5   8   8      815.34      746.72     10.25 o 
  -4   8   8      297.52      284.49      6.68 o 
  -3   8   8      111.97      115.07      6.70 o 
  -2   8   8      496.28      495.45     14.74 o 
  -1   8   8     2004.01     2220.40     51.09 o 
   0   8   8     1014.10     1319.30     21.91 o 
   1   8   8     2005.83     2136.65     69.46 o 
   2   8   8      500.22      493.33     31.51 o 
   3   8   8      113.81      108.53      8.41 o 
   4   8   8      299.46      288.49     12.73 o 
   5   8   8      809.86      778.70     20.09 o 
   6   8   8      603.60      533.07     17.59 o 
   7   8   8      903.83      832.90     21.76 o 
   8   8   8      628.21      580.18     18.26 o 
   9   8   8      133.86      125.36      7.52 o 
  10   8   8        7.16        7.02      4.89 o 
  11   8   8      210.21      245.39      6.10 o 
  12   8   8       47.04       49.99      4.12 o 
 -11   9   8       31.55       27.24      4.03 o 
 -10   9   8       36.46       40.46      5.13 o 
  -9   9   8      160.43      152.43      6.01 o 
  -8   9   8      257.28      232.03      8.62 o 
  -7   9   8       66.48       61.21      4.74 o 
  -6   9   8     1774.78     1628.40     24.06 o 
  -5   9   8      435.34      408.69      9.51 o 
  -4   9   8     1368.99     1337.61     27.38 o 
  -3   9   8      465.50      513.71      9.51 o 
  -2   9   8      455.80      459.03     16.39 o 
  -1   9   8     2647.36     2918.14     63.27 o 
   0   9   8       13.36        8.29     17.20 o 
   1   9   8     2677.64     2751.05     68.15 o 
   2   9   8      455.74      453.45     15.10 o 
   3   9   8      459.75      492.78     16.03 o 
   4   9   8     1371.61     1322.01     18.57 o 
   5   9   8      432.92      409.09     15.99 o 
   6   9   8     1768.27     1582.25     28.94 o 
   7   9   8       68.25       74.08      9.56 o 
   8   9   8      255.83      225.21     12.57 o 
   9   9   8      164.56      142.76      7.52 o 
  10   9   8       37.81       36.79      5.23 o 
  11   9   8       32.46       30.51      3.54 o 
  12   9   8        3.79        5.45      4.51 o 
 -11  10   8      195.32      223.64      5.40 o 
 -10  10   8       36.65       35.29      4.75 o 
  -9  10   8      524.58      496.65     23.26 o 
  -8  10   8      213.12      198.79      6.79 o 
  -7  10   8      279.41      242.40      7.46 o 
  -6  10   8      120.63      104.70      9.85 o 
  -5  10   8      258.03      233.64      7.23 o 
  -4  10   8      794.15      802.50     39.64 o 
  -3  10   8      499.35      486.38     20.04 o 
  -2  10   8      131.42      130.23      7.28 o 
  -1  10   8       60.46       52.83      8.58 o 
   1  10   8       61.18       63.47      7.91 o 
   2  10   8      129.79      116.75      9.40 o 
   3  10   8      503.56      492.50     16.59 o 
   4  10   8      788.76      783.30     29.15 o 
   5  10   8      260.19      219.51     12.51 o 
   6  10   8      124.31      102.74     10.83 o 
   7  10   8      282.68      254.72     13.67 o 
   8  10   8      210.45      196.51     11.59 o 
   9  10   8      518.86      471.02     23.62 o 
  10  10   8       36.23       31.52      4.73 o 
  11  10   8      196.89      234.75      6.73 o 
 -11  11   8      285.87      311.88      7.76 o 
 -10  11   8      213.48      213.07      9.30 o 
  -9  11   8      335.38      341.36      8.42 o 
  -8  11   8       98.32      104.02      6.35 o 
  -7  11   8      154.73      156.39      6.38 o 
  -6  11   8      735.96      664.79     10.02 o 
  -5  11   8        3.65        9.23      3.73 o 
  -4  11   8     1500.30     1409.89     39.14 o 
  -3  11   8      232.47      187.16     14.59 o 
  -2  11   8     2477.73     2492.87     35.57 o 
  -1  11   8      199.68      214.41      8.19 o 
   1  11   8      200.56      206.56     12.25 o 
   2  11   8     2467.05     2492.84     34.64 o 
   3  11   8      231.29      193.70     11.24 o 
   4  11   8     1499.28     1392.48     75.62 o 
   5  11   8        3.91        5.90      7.91 o 
   6  11   8      744.37      630.32     18.97 o 
   7  11   8      154.70      163.79     11.05 o 
   8  11   8       97.64      106.75      9.79 o 
   9  11   8      330.81      342.25      9.12 o 
  10  11   8      217.73      231.62      6.70 o 
  11  11   8      284.39      334.31      9.32 o 
 -10  12   8       31.01       33.95      4.93 o 
  -9  12   8        4.30        4.31      6.00 o 
  -8  12   8      191.48      197.85     11.07 o 
  -7  12   8        3.53        3.55      4.50 o 
  -6  12   8      174.95      160.51      6.36 o 
  -5  12   8      109.21      103.71      4.93 o 
  -4  12   8      813.50      778.06     24.21 o 
  -3  12   8       84.48       91.53      7.18 o 
  -2  12   8      811.66      803.58     18.85 o 
  -1  12   8      613.62      624.44     12.37 o 
   0  12   8      396.28      335.10     13.80 o 
   1  12   8      614.37      587.17     17.97 o 
   2  12   8      806.76      785.29     19.89 o 
   3  12   8       81.01       89.41      6.52 o 
   4  12   8      815.06      751.55     20.77 o 
   5  12   8      111.87      107.87     10.25 o 
   6  12   8      176.17      156.32     11.34 o 
   7  12   8        3.62        2.78      7.08 o 
   8  12   8      192.00      190.35     10.18 o 
   9  12   8        4.28        9.57      4.17 o 
  10  12   8       31.70       36.67      3.41 o 
  -8  13   8      148.09      163.56      9.32 o 
  -7  13   8       45.29       50.12      7.64 o 
  -6  13   8      380.29      402.93     13.21 o 
  -5  13   8       53.46       60.60      5.72 o 
  -4  13   8        9.10       12.56      3.70 o 
  -3  13   8      733.99      743.97     15.31 o 
  -2  13   8       58.14       72.61      7.59 o 
  -1  13   8      106.81      128.23     11.43 o 
   0  13   8      119.86      133.52     10.39 o 
   1  13   8      111.49      119.30     12.56 o 
   2  13   8       56.23       72.64      5.94 o 
   3  13   8      730.79      723.09     19.80 o 
   4  13   8        8.02       13.11      7.95 o 
   5  13   8       53.89       51.48      9.18 o 
   6  13   8      383.83      377.61     14.39 o 
   7  13   8       47.21       46.36      7.86 o 
   8  13   8      150.47      153.33     10.36 o 
   9  13   8      512.85      531.39      8.48 o 
  -8  14   8      281.30      288.42      8.71 o 
  -7  14   8       80.57       83.74      7.05 o 
  -6  14   8      705.87      776.99     11.17 o 
  -5  14   8      104.33      117.99      6.22 o 
  -4  14   8      317.38      302.46      9.15 o 
  -3  14   8      514.14      452.47     24.12 o 
  -2  14   8       46.28       44.18      5.89 o 
  -1  14   8       10.35       10.04      4.08 o 
   0  14   8      211.74      260.62     10.01 o 
   1  14   8       11.12       18.99      5.18 o 
   2  14   8       42.81       49.89      4.50 o 
   3  14   8      509.24      461.92     10.24 o 
   4  14   8      315.04      284.12     13.12 o 
   5  14   8      103.32      111.62      9.53 o 
   7  14   8       80.46       74.83      6.96 o 
   8  14   8      279.09      304.80      9.04 o 
  -6  15   8       51.25       52.29      5.35 o 
  -5  15   8       12.44       10.82      5.96 o 
  -4  15   8      137.01      160.43      9.98 o 
  -3  15   8      189.20      207.45      6.10 o 
  -2  15   8      101.67       91.06      8.69 o 
  -1  15   8      399.41      452.55      9.55 o 
   0  15   8        1.77        5.89      5.90 o 
   1  15   8      404.89      439.09     10.12 o 
   2  15   8      102.56       94.72      6.04 o 
   3  15   8      189.30      218.36     11.56 o 
   4  15   8      134.69      145.10      9.84 o 
   5  15   8       11.51        9.55      6.07 o 
   6  15   8       50.81       51.83      6.41 o 
   7  15   8      140.36      133.10     37.88 o 
  -5  16   8      239.65      258.45      8.52 o 
  -4  16   8      455.75      499.53     14.69 o 
  -3  16   8      237.20      247.85      6.76 o 
  -2  16   8      197.56      205.18      5.11 o 
  -1  16   8       93.53      109.71      5.69 o 
   0  16   8        3.65        5.41      3.43 o 
   1  16   8       96.65      112.29      4.65 o 
   2  16   8      200.80      220.03      9.23 o 
   3  16   8      231.52      225.79     10.10 o 
   4  16   8      450.45      479.55     12.90 o 
   5  16   8      239.01      249.62      9.02 o 
   6  16   8      154.28      175.03      6.76 o 
  -4  17   8       42.16       42.21      4.50 o 
  -3  17   8       15.87       22.84      4.85 o 
  -2  17   8      161.49      178.39      5.91 o 
  -1  17   8      451.01      480.53      6.40 o 
   0  17   8       30.32       26.65      3.02 o 
   1  17   8      450.18      499.60     10.44 o 
   2  17   8      160.84      174.29      7.83 o 
   3  17   8       15.21       21.29      4.96 o 
   4  17   8       40.64       40.05      4.47 o 
   1   0   9        9.10       10.87      4.45 o 
   2   0   9     1446.96     1578.06     28.64 o 
   3   0   9      275.91      222.43     10.58 o 
   4   0   9      261.31      201.97     11.31 o 
   5   0   9      201.47      210.88     13.15 o 
   6   0   9       54.32       13.09     24.50 o 
   7   0   9       81.46      107.85      5.72 o 
   8   0   9       36.86       42.71      4.08 o 
   9   0   9      371.39      362.84     12.23 o 
  10   0   9        0.67       -3.14      3.69 o 
  11   0   9       49.20       45.09      3.88 o 
  12   0   9      252.06      226.96      9.99 o 
  13   0   9      528.55      507.90      8.18 o 
 -13   1   9      168.83      190.01     12.95 o 
 -12   1   9       37.52       40.32      5.33 o 
 -11   1   9       37.86       45.53      3.89 o 
 -10   1   9      315.51      284.53      7.96 o 
  -9   1   9      444.08      332.53     13.75 o 
  -8   1   9      334.29      279.04     16.36 o 
  -7   1   9      102.19      107.38      5.58 o 
  -6   1   9      387.07      387.33     22.02 o 
  -5   1   9      948.88      997.80     32.89 o 
  -4   1   9      126.86      105.33     14.24 o 
  -3   1   9     1131.74     1190.45     31.58 o 
  -2   1   9     1249.08     1314.78     53.56 o 
  -1   1   9      851.37     1001.53     18.34 o 
   0   1   9     1254.06     1390.93     24.73 o 
   1   1   9      846.95      998.08     24.64 o 
   2   1   9     1243.32     1313.45     51.69 o 
   3   1   9     1125.20     1209.13     32.11 o 
   4   1   9      126.10      139.41     13.90 o 
   5   1   9      948.50      982.34     42.80 o 
   6   1   9      390.62      383.98     29.25 o 
   7   1   9      102.83      101.09      5.22 o 
   8   1   9      332.62      272.31     12.09 o 
   9   1   9      441.03      334.88      6.54 o 
  10   1   9      318.48      291.60     11.43 o 
  11   1   9       37.06       44.25      4.67 o 
  12   1   9       37.87       45.16      4.70 o 
  13   1   9      163.88      191.61     17.96 o 
 -13   2   9       72.08       86.68      4.09 o 
 -12   2   9       15.35       18.32      4.65 o 
 -11   2   9      173.06      152.56      5.15 o 
 -10   2   9      579.71      514.72     13.97 o 
  -9   2   9       14.10       11.50      4.17 o 
  -8   2   9      490.67      449.24     16.91 o 
  -7   2   9      867.79      862.16     14.79 o 
  -6   2   9       42.59       36.49     14.77 o 
  -5   2   9      432.52      451.34     24.33 o 
  -4   2   9      634.36      636.25     25.46 o 
  -3   2   9       32.32       21.88      5.93 o 
  -2   2   9     1491.80     1658.55     34.56 o 
  -1   2   9     1165.17     1174.99     34.18 o 
   0   2   9     1627.30     1540.84     33.51 o 
   1   2   9     1177.64     1186.55     31.31 o 
   2   2   9     1496.96     1660.24     53.75 o 
   3   2   9       32.57       37.39     10.42 o 
   4   2   9      636.88      643.56     26.23 o 
   5   2   9      436.62      473.53     33.43 o 
   6   2   9       43.03       44.39      7.49 o 
   7   2   9      862.25      867.11     11.82 o 
   8   2   9      486.17      444.19      7.94 o 
   9   2   9       15.22       16.48      3.35 o 
  10   2   9      578.62      517.17     19.49 o 
  11   2   9      172.25      164.49      6.12 o 
  12   2   9       15.05       15.53      4.46 o 
  13   2   9       74.10       89.65      6.23 o 
 -13   3   9       16.38       17.16      3.02 o 
 -12   3   9      427.85      454.02     11.17 o 
 -11   3   9       83.76       93.08      5.80 o 
 -10   3   9      289.26      288.39     12.98 o 
  -9   3   9      207.26      173.69     12.98 o 
  -8   3   9      653.61      624.66     23.82 o 
  -7   3   9      109.40      101.80      5.97 o 
  -6   3   9      147.66      155.08      9.06 o 
  -5   3   9      173.84      137.11     10.85 o 
  -4   3   9      257.54      187.11     15.97 o 
  -3   3   9      459.49      453.66     18.94 o 
  -2   3   9      505.32      537.61     15.96 o 
  -1   3   9      260.85      265.36     11.88 o 
   0   3   9      162.81      161.64      7.30 o 
   1   3   9      259.50      256.36     11.28 o 
   2   3   9      502.34      581.15     29.71 o 
   3   3   9      465.25      482.21     22.85 o 
   4   3   9      261.14      191.00     17.45 o 
   5   3   9      177.48      153.07     12.82 o 
   6   3   9      147.06      143.07      5.95 o 
   7   3   9      106.11       98.05      4.79 o 
   8   3   9      657.48      598.90     11.52 o 
   9   3   9      206.08      175.91      9.42 o 
  10   3   9      288.55      295.48      6.91 o 
  11   3   9       83.84       89.52      5.54 o 
  12   3   9      429.08      439.99      9.38 o 
  13   3   9       16.46       18.48      3.12 o 
 -13   4   9      664.29      672.52     11.41 o 
 -12   4   9       30.54       35.12      3.49 o 
 -11   4   9      340.68      346.03      7.21 o 
 -10   4   9      286.51      259.06     11.10 o 
  -9   4   9     1382.14     1290.15     60.06 o 
  -8   4   9     1120.77     1030.16     40.91 o 
  -7   4   9     1196.90     1089.71     14.20 o 
  -6   4   9     5251.39     4967.33     40.05 o 
  -5   4   9        1.09       -0.15      9.68 o 
  -4   4   9      223.26      241.96     23.80 o 
  -3   4   9      723.94      762.17     30.78 o 
  -2   4   9      377.71      392.95     29.35 o 
  -1   4   9      659.03      703.99     18.69 o 
   0   4   9      110.54       77.60      6.12 o 
   1   4   9      659.99      703.04     17.69 o 
   2   4   9      376.79      393.70      8.77 o 
   3   4   9      707.90      745.96     14.38 o 
   4   4   9      221.24      233.57      9.84 o 
   5   4   9        1.01        6.45     11.51 o 
   6   4   9     5232.58     5026.68     40.40 o 
   7   4   9     1177.57     1050.77     12.27 o 
   8   4   9     1112.97      976.64     18.46 o 
   9   4   9     1374.22     1260.29     24.40 o 
  10   4   9      287.59      246.58      6.45 o 
  11   4   9      339.85      336.04      9.37 o 
  12   4   9       30.18       29.13      4.51 o 
  13   4   9      659.43      700.90     13.51 o 
 -12   5   9       71.65       80.29      3.88 o 
 -11   5   9       48.32       55.66      5.76 o 
 -10   5   9       66.48       54.46      4.92 o 
  -9   5   9     1617.55     1471.91     49.22 o 
  -8   5   9      202.89      169.32      5.73 o 
  -7   5   9      195.64      212.93      7.47 o 
  -6   5   9      551.29      521.98     10.41 o 
  -5   5   9     1127.11     1199.83     14.28 o 
  -4   5   9     1242.81     1271.10     48.21 o 
  -3   5   9     1040.81     1064.87     33.92 o 
  -2   5   9      412.78      456.47     13.06 o 
  -1   5   9     1099.51     1035.29     21.04 o 
   0   5   9     1063.82     1143.01     24.03 o 
   1   5   9     1102.67     1036.73     22.63 o 
   2   5   9      410.69      475.01     15.78 o 
   3   5   9     1041.37     1071.07     17.48 o 
   4   5   9     1255.26     1205.27     50.60 o 
   5   5   9     1123.16     1164.14     27.12 o 
   6   5   9      542.17      472.48     11.56 o 
   7   5   9      194.57      231.15      6.34 o 
   8   5   9      204.36      171.40      5.88 o 
   9   5   9     1618.42     1420.90     20.04 o 
  10   5   9       67.70       60.55      4.30 o 
  11   5   9       47.54       55.22      5.68 o 
  12   5   9       72.25       77.51      5.06 o 
  13   5   9      227.31      253.17      8.20 o 
 -12   6   9      173.01      168.96      5.28 o 
 -11   6   9      405.27      405.98      7.73 o 
 -10   6   9      173.67      169.42      6.47 o 
  -9   6   9      598.23      591.05     21.41 o 
  -8   6   9       38.87       44.24      4.27 o 
  -7   6   9      775.20      610.85     11.28 o 
  -6   6   9      168.56      147.33      6.82 o 
  -5   6   9      130.64      126.10      6.59 o 
  -4   6   9      410.31      398.72     16.82 o 
  -3   6   9      577.98      620.03     16.23 o 
  -2   6   9     1444.46     1531.03     23.59 o 
  -1   6   9      737.54      798.70     18.22 o 
   0   6   9     2432.77     2426.66     35.44 o 
   1   6   9      734.65      760.49     14.07 o 
   2   6   9     1445.79     1508.58     18.46 o 
   3   6   9      568.63      580.86     18.18 o 
   4   6   9      404.23      376.49     13.94 o 
   5   6   9      132.23      129.88      7.50 o 
   6   6   9      170.16      151.04     13.04 o 
   7   6   9      770.59      619.43     27.84 o 
   8   6   9       39.81       38.27      5.24 o 
   9   6   9      598.52      558.92     13.39 o 
  10   6   9      169.13      173.76      6.35 o 
  11   6   9      404.75      389.48     11.22 o 
  12   6   9      175.31      176.00     12.63 o 
 -12   7   9       77.06       84.90      5.48 o 
 -11   7   9       80.46       74.24      4.99 o 
 -10   7   9        9.93       11.41      4.96 o 
  -9   7   9      521.32      500.21     11.83 o 
  -8   7   9      372.12      324.52      8.75 o 
  -7   7   9      139.77      123.29      6.50 o 
  -6   7   9      615.21      560.05     10.97 o 
  -5   7   9     1318.98     1186.10     19.63 o 
  -4   7   9      448.35      475.04      9.55 o 
  -3   7   9     2427.49     2458.39     26.54 o 
  -2   7   9      639.33      682.52     16.73 o 
  -1   7   9     1758.52     1925.35     51.96 o 
   0   7   9      256.73      255.46     14.14 o 
   1   7   9     1760.56     1900.52     33.26 o 
   2   7   9      635.26      693.62     22.03 o 
   3   7   9     2409.90     2381.45     61.38 o 
   4   7   9      453.17      472.90      9.00 o 
   5   7   9     1326.14     1168.21     17.23 o 
   6   7   9      619.33      535.90     18.07 o 
   7   7   9      138.75      123.23      8.05 o 
   8   7   9      375.43      320.74     10.40 o 
   9   7   9      524.47      485.41     19.16 o 
  10   7   9        9.72       20.11      4.26 o 
  11   7   9       81.83       76.00      4.24 o 
  12   7   9       76.41       83.52      4.52 o 
 -12   8   9        2.91        2.82      3.02 o 
 -11   8   9       45.91       44.03      4.82 o 
 -10   8   9       32.00       37.22      6.53 o 
  -9   8   9       51.88       54.67      4.66 o 
  -8   8   9      179.89      160.69      5.65 o 
  -7   8   9      883.50      823.68     22.89 o 
  -6   8   9      518.70      480.23     10.41 o 
  -5   8   9     1275.53     1170.95     17.52 o 
  -4   8   9      641.03      613.36     10.97 o 
  -3   8   9     1401.90     1452.45     44.00 o 
  -1   8   9       64.06       49.36      8.57 o 
   0   8   9     1170.71     1210.50     27.85 o 
   1   8   9       62.13       96.69      7.81 o 
   2   8   9      853.86      880.90     13.97 o 
   3   8   9     1405.47     1375.52     27.42 o 
   4   8   9      643.71      573.49     12.23 o 
   5   8   9     1279.52     1151.09     24.19 o 
   6   8   9      514.63      469.33     16.49 o 
   7   8   9      884.55      770.73     21.09 o 
   8   8   9      182.46      159.20      8.14 o 
   9   8   9       51.01       53.42      6.08 o 
  10   8   9       32.28       40.05      5.25 o 
  11   8   9       46.05       43.57      3.92 o 
  12   8   9        2.85        6.50      4.63 o 
 -11   9   9      222.07      233.99      9.01 o 
 -10   9   9      448.19      479.29      9.09 o 
  -9   9   9      100.74      109.33      5.18 o 
  -8   9   9       35.88       34.53      5.17 o 
  -7   9   9      216.10      225.94      7.11 o 
  -6   9   9     1014.03      953.90     16.66 o 
  -5   9   9      434.43      387.73     17.00 o 
  -4   9   9     3058.79     2924.97     69.55 o 
  -3   9   9     1433.30     1454.14     25.31 o 
  -2   9   9      229.30      207.21     12.63 o 
  -1   9   9       59.46       82.77      9.51 o 
   1   9   9       60.74       86.86      9.13 o 
   2   9   9      226.38      212.66      8.31 o 
   3   9   9     1429.67     1399.28     18.45 o 
   4   9   9     3056.74     2820.05     26.36 o 
   5   9   9      429.27      362.74     15.18 o 
   6   9   9     1013.11      940.89     22.87 o 
   7   9   9      214.31      187.45     11.94 o 
   8   9   9       37.18       31.00      5.87 o 
   9   9   9       97.42       93.32      6.60 o 
  10   9   9      445.62      477.85     12.81 o 
  11   9   9      218.50      233.94      6.25 o 
 -11  10   9      369.28      401.73      9.34 o 
 -10  10   9       11.34       12.20      3.53 o 
  -9  10   9      142.80      149.23      6.21 o 
  -8  10   9      142.94      139.55      5.78 o 
  -7  10   9        4.28        7.18      4.82 o 
  -6  10   9      521.95      440.91     16.94 o 
  -5  10   9       26.53       26.69      9.47 o 
  -4  10   9      633.65      599.60     18.29 o 
  -3  10   9      409.57      358.63     15.77 o 
  -2  10   9      327.15      321.50      9.68 o 
  -1  10   9     1132.89     1168.91     24.16 o 
   1  10   9     1126.67     1090.20     23.99 o 
   2  10   9      324.22      294.03      9.36 o 
   3  10   9      407.32      337.29     10.05 o 
   4  10   9      639.88      575.39     12.70 o 
   5  10   9       28.14        9.88      7.01 o 
   6  10   9      520.68      450.00     16.54 o 
   7  10   9        4.34        2.55      7.71 o 
   8  10   9      142.09      140.26      7.62 o 
   9  10   9      139.23      137.69      7.02 o 
  10  10   9       12.22       17.08      3.71 o 
  11  10   9      367.81      422.82     11.24 o 
 -10  11   9       51.49       56.73      6.09 o 
  -9  11   9      126.61      138.50      9.25 o 
  -8  11   9      378.34      367.77     13.92 o 
  -7  11   9      253.87      270.95     14.42 o 
  -6  11   9      129.51      128.60      5.99 o 
  -5  11   9        7.08       11.05      5.60 o 
  -4  11   9     1797.96     1663.69     49.13 o 
  -3  11   9      870.08      799.30     21.31 o 
  -2  11   9      245.15      234.99     12.95 o 
  -1  11   9      218.29      204.68     11.88 o 
   0  11   9      232.67      165.32     11.05 o 
   1  11   9      217.36      207.99     12.08 o 
   2  11   9      242.33      217.87      8.72 o 
   3  11   9      868.29      835.84     14.86 o 
   4  11   9     1801.48     1599.02     29.07 o 
   5  11   9        6.70        4.59      7.72 o 
   6  11   9      132.18      128.15     11.06 o 
   7  11   9      250.00      247.47     12.72 o 
   8  11   9      383.82      394.32     10.26 o 
   9  11   9      124.32      129.23      6.29 o 
  10  11   9       51.43       51.42      3.23 o 
 -10  12   9      161.41      170.23      6.13 o 
  -9  12   9      223.91      261.19      9.90 o 
  -8  12   9       18.23       16.10      6.52 o 
  -7  12   9      102.61      113.75      9.64 o 
  -6  12   9       55.04       53.08      4.89 o 
  -5  12   9       41.84       47.37      4.75 o 
  -4  12   9      568.36      550.28     12.43 o 
  -3  12   9      239.59      218.56      8.53 o 
  -2  12   9      548.75      528.93     11.80 o 
  -1  12   9      452.36      493.02     16.07 o 
   0  12   9      216.29      182.23     11.34 o 
   1  12   9      456.71      485.89     16.75 o 
   2  12   9      552.53      485.21     11.61 o 
   3  12   9      246.06      210.20      8.46 o 
   4  12   9      565.83      557.26     17.98 o 
   5  12   9       42.30       55.43      8.55 o 
   6  12   9       55.39       45.17      8.57 o 
   7  12   9      103.22      101.90      9.22 o 
   8  12   9       18.20       23.62      4.87 o 
   9  12   9      223.97      248.65      6.97 o 
  -9  13   9       26.99       36.61      4.44 o 
  -8  13   9      107.86      131.79      7.80 o 
  -7  13   9       24.66       31.04      6.59 o 
  -6  13   9      411.46      452.81      9.43 o 
  -5  13   9        2.80        4.34      4.58 o 
  -4  13   9      119.60      135.96      7.51 o 
  -3  13   9      621.09      622.47     24.22 o 
  -2  13   9      114.78      145.36      7.20 o 
  -1  13   9      207.10      199.79      9.21 o 
   0  13   9     1962.31     1840.87     30.01 o 
   1  13   9      211.34      174.79      9.33 o 
   2  13   9      112.91      128.03      5.68 o 
   3  13   9      616.78      588.99     11.58 o 
   4  13   9      118.51      118.90     10.15 o 
   5  13   9        2.96       -2.50      7.71 o 
   6  13   9      402.83      412.81     14.47 o 
   7  13   9       23.88       30.98      6.56 o 
   8  13   9      106.16      128.45      9.05 o 
   9  13   9       27.59       29.38      5.33 o 
  -7  14   9        1.87        2.66      4.39 o 
  -6  14   9       55.68       59.61      4.31 o 
  -5  14   9       18.97       16.28      6.79 o 
  -4  14   9      276.61      303.01     12.98 o 
  -3  14   9      492.12      508.28     16.72 o 
  -2  14   9      372.81      368.01      8.24 o 
  -1  14   9       53.18       54.94      6.04 o 
   0  14   9      200.76      240.52      7.79 o 
   1  14   9       55.33       51.16      4.54 o 
   2  14   9      369.71      372.95      7.61 o 
   3  14   9      494.53      518.20     11.49 o 
   4  14   9      278.04      297.34     12.74 o 
   5  14   9       18.28       18.78      7.11 o 
   6  14   9       53.00       50.84      7.37 o 
   7  14   9        1.89        2.52      3.81 o 
   8  14   9       56.06       64.29      4.90 o 
  -7  15   9       53.70       50.84      3.99 o 
  -6  15   9       24.64       29.42      3.13 o 
  -5  15   9      151.41      173.73      5.83 o 
  -4  15   9        8.52       14.42      4.32 o 
  -3  15   9       99.96      110.57      6.16 o 
  -2  15   9       71.76       89.63     12.96 o 
  -1  15   9      124.42      147.09      5.44 o 
   0  15   9      366.42      417.11     10.52 o 
   1  15   9      124.56      147.20      5.87 o 
   2  15   9       72.29       92.72      5.70 o 
   3  15   9      101.35      114.14      8.87 o 
   4  15   9        8.69       17.78      6.37 o 
   5  15   9      151.76      172.00      8.79 o 
   6  15   9       25.91       30.86      6.97 o 
   7  15   9       51.74       56.52      4.66 o 
  -5  16   9       86.41       91.51      5.21 o 
  -4  16   9       31.85       40.33      3.59 o 
  -3  16   9       37.54       33.73      3.82 o 
  -2  16   9      176.31      190.07      5.94 o 
  -1  16   9      228.66      249.19      8.39 o 
   0  16   9       36.21       41.45      4.29 o 
   1  16   9      229.29      250.00      6.69 o 
   2  16   9      171.79      179.66      5.55 o 
   3  16   9       38.71       42.00      5.94 o 
   4  16   9       33.87       44.62      5.67 o 
   5  16   9       85.39       88.47      5.81 o 
  -3  17   9       40.22       43.17      4.57 o 
  -2  17   9       11.82        8.38      4.27 o 
  -1  17   9      106.93      111.86      6.30 o 
   0  17   9      730.99      763.69     36.25 o 
   1  17   9      104.37      111.11      3.82 o 
   2  17   9       11.90        6.39      3.62 o 
   3  17   9       41.68       43.86      4.23 o 
   0   0  10      429.85      546.79     21.77 o 
   1   0  10       22.61       10.88      5.86 o 
   2   0  10      953.08     1028.85     29.14 o 
   3   0  10      109.33      120.55     12.80 o 
   4   0  10       35.83       40.34      8.06 o 
   5   0  10      433.60      491.30     32.15 o 
   6   0  10      351.52      332.54      9.60 o 
   7   0  10        7.55       10.34      4.47 o 
   8   0  10       20.80       23.57      4.61 o 
   9   0  10      194.49      187.65      8.61 o 
  10   0  10        0.02        1.60      3.59 o 
  11   0  10       56.78       60.66      3.88 o 
  12   0  10       54.21       45.02      4.56 o 
  13   0  10      256.64      281.26      9.12 o 
 -13   1  10      497.93      504.15     11.04 o 
 -12   1  10      367.15      378.89     12.13 o 
 -11   1  10       49.61       49.25      3.83 o 
 -10   1  10      439.02      406.94      7.67 o 
  -9   1  10       44.01       26.57      5.86 o 
  -8   1  10      372.05      308.18     12.00 o 
  -7   1  10      151.79      154.06      8.14 o 
  -6   1  10      226.97      223.32      7.00 o 
  -5   1  10      331.74      308.42     20.28 o 
  -4   1  10      774.82      786.93     28.85 o 
  -3   1  10      297.01      367.84     17.64 o 
  -2   1  10      954.66      999.61     54.63 o 
  -1   1  10      412.57      474.69     13.29 o 
   0   1  10      207.31      201.25     10.47 o 
   1   1  10      407.46      469.39     15.02 o 
   2   1  10      953.61     1053.37     68.71 o 
   3   1  10      291.21      354.13     19.89 o 
   4   1  10      769.02      833.01     29.47 o 
   5   1  10      331.14      299.63     28.12 o 
   6   1  10      226.14      218.35      6.73 o 
   7   1  10      149.19      150.04      6.40 o 
   8   1  10      375.43      323.04      8.44 o 
   9   1  10       42.49       32.27      4.91 o 
  10   1  10      441.75      420.76     15.11 o 
  11   1  10       51.50       52.26      3.76 o 
  12   1  10      370.76      357.98      7.96 o 
  13   1  10      501.33      521.96     11.58 o 
 -13   2  10       40.73       54.26      5.13 o 
 -12   2  10       26.13       22.27      3.96 o 
 -11   2  10      111.85      103.60      4.68 o 
 -10   2  10       57.69       49.19      4.74 o 
  -9   2  10       91.89       79.10      7.22 o 
  -8   2  10      394.10      316.33     10.43 o 
  -7   2  10      989.46      868.75     15.23 o 
  -6   2  10      355.45      318.51     16.99 o 
  -5   2  10      920.91      956.00     32.93 o 
  -4   2  10     1174.83     1116.73     34.03 o 
  -3   2  10      689.66      677.77     25.15 o 
  -2   2  10       30.75       37.64      7.39 o 
  -1   2  10     4228.84     4811.52     42.81 o 
   0   2  10        3.20       11.03      5.13 o 
   1   2  10     4248.57     4800.54     43.35 o 
   2   2  10       30.04       33.48      6.91 o 
   3   2  10      698.25      725.62     27.44 o 
   4   2  10     1178.91     1178.35     36.09 o 
   5   2  10      927.82     1063.33     47.66 o 
   6   2  10      356.10      326.69      7.98 o 
   7   2  10      985.63      904.36     12.47 o 
   8   2  10      394.42      334.81      7.38 o 
   9   2  10       91.64       94.45      4.45 o 
  10   2  10       57.29       42.52      4.08 o 
  11   2  10      112.22      104.37      6.77 o 
  12   2  10       25.14       29.06      4.17 o 
  13   2  10       40.67       41.86      5.35 o 
 -13   3  10       32.27       33.22      4.18 o 
 -12   3  10      311.37      322.27      5.63 o 
 -11   3  10      191.25      226.26      5.46 o 
 -10   3  10      152.68      142.49      6.09 o 
  -9   3  10     1261.22     1079.19     17.51 o 
  -8   3  10     1599.74     1387.04     27.56 o 
  -7   3  10      517.64      444.27     12.21 o 
  -6   3  10      289.69      273.96      8.07 o 
  -5   3  10      570.02      610.57     14.40 o 
  -4   3  10      105.79      100.58      9.96 o 
  -3   3  10     1044.01     1065.55     23.73 o 
  -2   3  10      233.96      243.55     11.48 o 
  -1   3  10      930.56     1032.44     19.93 o 
   0   3  10      124.20      124.89     10.02 o 
   1   3  10      929.24     1048.28     21.52 o 
   2   3  10      233.28      272.79     18.58 o 
   3   3  10     1042.85     1057.81     34.20 o 
   4   3  10      109.72       98.94     13.57 o 
   5   3  10      576.72      602.72     16.41 o 
   6   3  10      287.42      278.85      7.83 o 
   7   3  10      519.33      475.02      8.37 o 
   8   3  10     1614.52     1415.98     15.90 o 
   9   3  10     1267.22     1112.80     21.53 o 
  10   3  10      151.02      144.38      4.57 o 
  11   3  10      196.40      217.55      6.27 o 
  12   3  10      312.83      320.31      7.21 o 
  13   3  10       30.05       28.51      5.12 o 
 -12   4  10      159.20      158.91      5.46 o 
 -11   4  10        7.40        9.51      3.00 o 
 -10   4  10       39.20       35.99      4.54 o 
  -9   4  10      532.36      500.90     29.90 o 
  -8   4  10      360.19      312.73     19.84 o 
  -7   4  10     2600.72     2408.59     68.46 o 
  -6   4  10     1561.36     1491.71     16.56 o 
  -5   4  10      582.65      542.60     19.51 o 
  -4   4  10      997.04     1004.67     48.16 o 
  -3   4  10      729.95      777.89     20.94 o 
  -2   4  10     3451.85     3496.99     57.09 o 
  -1   4  10       66.17       81.37      6.66 o 
   0   4  10       64.01       37.14      9.58 o 
   1   4  10       67.57       68.72      7.99 o 
   2   4  10     3462.44     3498.04     49.73 o 
   3   4  10      740.97      748.26     15.09 o 
   4   4  10      995.77      992.61     18.28 o 
   5   4  10      577.05      531.41     11.32 o 
   6   4  10     1568.71     1496.23     15.70 o 
   7   4  10     2602.18     2461.65     29.14 o 
   8   4  10      360.26      305.64      7.17 o 
   9   4  10      532.21      550.99     19.51 o 
  10   4  10       40.77       38.39      3.95 o 
  11   4  10        7.07        9.61      4.55 o 
  12   4  10      153.60      151.01      7.72 o 
  13   4  10       48.61       39.77      4.62 o 
 -12   5  10       34.93       31.12      3.62 o 
 -11   5  10      170.52      202.91      5.58 o 
 -10   5  10       61.37       67.73      4.80 o 
  -9   5  10      610.65      581.12     28.34 o 
  -8   5  10      158.36      143.44      6.67 o 
  -7   5  10      319.03      302.32      9.49 o 
  -6   5  10      367.10      353.38      9.10 o 
  -5   5  10     2211.70     2180.43     35.87 o 
  -4   5  10      898.47      892.59     14.01 o 
  -3   5  10      504.14      520.75     15.06 o 
  -2   5  10      145.28      139.81      8.49 o 
  -1   5  10      824.08      883.20     25.14 o 
   0   5  10      876.43      929.26     31.94 o 
   1   5  10      822.88      863.90     21.42 o 
   2   5  10      143.31      125.69      7.34 o 
   3   5  10      504.13      481.34     31.15 o 
   4   5  10      896.08      829.58     11.20 o 
   5   5  10     2218.16     2128.09     22.40 o 
   6   5  10      363.44      345.94      9.58 o 
   7   5  10      325.43      309.76      7.23 o 
   8   5  10      161.35      136.03      6.11 o 
   9   5  10      612.10      588.24     12.08 o 
  10   5  10       63.82       67.33      4.33 o 
  11   5  10      172.70      205.03      8.95 o 
  12   5  10       34.86       32.87      6.28 o 
 -12   6  10      894.00      875.32     12.75 o 
 -11   6  10      182.88      180.95     10.48 o 
 -10   6  10       36.98       33.46      4.29 o 
  -9   6  10      596.48      594.33     10.46 o 
  -8   6  10      865.24      770.83     16.98 o 
  -7   6  10      880.24      778.36     12.98 o 
  -6   6  10      611.24      598.42     11.22 o 
  -5   6  10     3398.18     3123.93     32.98 o 
  -4   6  10       97.09       88.10      5.44 o 
  -3   6  10      127.03      140.88     10.16 o 
  -2   6  10       90.80       94.16     10.91 o 
  -1   6  10      107.68      115.25     11.38 o 
   0   6  10        0.50        0.63      9.42 o 
   1   6  10      102.45      103.48     12.18 o 
   2   6  10       89.74       69.17      6.42 o 
   3   6  10      127.18      136.20      7.07 o 
   4   6  10       96.73       87.09      5.32 o 
   5   6  10     3395.22     3081.26     27.33 o 
   6   6  10      611.54      589.49     13.21 o 
   7   6  10      883.62      782.06     12.43 o 
   8   6  10      864.05      758.45     12.24 o 
   9   6  10      597.27      560.18     17.60 o 
  10   6  10       36.99       37.67      4.30 o 
  11   6  10      179.95      179.61     15.28 o 
  12   6  10      889.40      948.07     16.50 o 
 -11   7  10      312.36      312.83     10.70 o 
 -10   7  10      619.93      653.44     18.41 o 
  -9   7  10      312.95      277.80      7.71 o 
  -8   7  10      122.01      107.41      6.21 o 
  -7   7  10      230.92      233.34      7.94 o 
  -6   7  10      115.40      103.32      7.10 o 
  -5   7  10      952.73      876.00     14.05 o 
  -4   7  10      103.64       99.59      5.96 o 
  -3   7  10     1287.04     1340.29     41.42 o 
  -2   7  10     1768.84     1931.83     33.17 o 
  -1   7  10      181.26      170.01     10.82 o 
   0   7  10      689.12      744.73     34.33 o 
   1   7  10      179.31      184.30      7.11 o 
   2   7  10     1765.16     1903.24     24.85 o 
   3   7  10     1286.08     1322.31     19.53 o 
   4   7  10      102.00       94.45      5.46 o 
   5   7  10      960.84      882.42     24.06 o 
   6   7  10      114.23      103.21      7.68 o 
   7   7  10      232.06      233.31      6.31 o 
   8   7  10      117.89       97.50      7.01 o 
   9   7  10      308.41      267.53     11.73 o 
  10   7  10      625.28      666.35     11.45 o 
  11   7  10      312.70      330.15      7.23 o 
  12   7  10      127.94      140.80      7.02 o 
 -11   8  10      563.45      596.53     12.78 o 
 -10   8  10      233.27      216.09     11.01 o 
  -9   8  10      226.03      219.20     19.13 o 
  -8   8  10       75.49       76.38      5.85 o 
  -7   8  10        7.07        7.13      4.74 o 
  -6   8  10      134.90      140.59      6.75 o 
  -5   8  10      741.57      697.01     20.64 o 
  -4   8  10      812.34      839.56     15.62 o 
  -3   8  10      511.17      496.52     16.63 o 
  -2   8  10     1150.37     1128.70     25.59 o 
   0   8  10      110.66      128.64     10.73 o 
   1   8  10       32.31       36.22      7.34 o 
   2   8  10     1158.14     1154.46     27.96 o 
   3   8  10      517.46      511.42     11.73 o 
   4   8  10      809.89      816.41     14.84 o 
   5   8  10      732.33      667.57     19.17 o 
   6   8  10      134.25      146.66     11.31 o 
   7   8  10        7.07        8.99      4.14 o 
   8   8  10       75.82       74.92      6.68 o 
   9   8  10      226.75      215.61      8.31 o 
  10   8  10      233.72      236.06      5.97 o 
  11   8  10      559.57      594.04     14.19 o 
 -11   9  10      358.80      393.17      9.53 o 
 -10   9  10      228.23      241.38     10.55 o 
  -9   9  10       45.62       45.08      5.49 o 
  -8   9  10       42.05       45.76      8.54 o 
  -7   9  10      741.74      700.96     21.00 o 
  -6   9  10      918.40      878.07     16.05 o 
  -5   9  10      188.45      165.00      8.32 o 
  -4   9  10      883.39      811.29     42.78 o 
  -3   9  10     1227.98     1207.32     26.27 o 
  -2   9  10      660.63      612.67     19.30 o 
  -1   9  10       77.06       75.01      9.63 o 
   0   9  10      420.46      510.13     16.07 o 
   1   9  10       74.74       69.07      5.93 o 
   2   9  10      659.30      629.61     12.94 o 
   3   9  10     1230.02     1225.88     24.09 o 
   4   9  10      876.91      789.54     14.76 o 
   5   9  10      189.63      146.73     11.07 o 
   6   9  10      930.30      839.68     21.54 o 
   7   9  10      743.61      710.11     13.99 o 
   8   9  10       41.68       49.72      6.04 o 
   9   9  10       46.34       44.91      5.48 o 
  10   9  10      228.72      253.05      7.52 o 
  11   9  10      357.91      399.97     10.90 o 
 -10  10  10        3.31        2.91      5.63 o 
  -9  10  10       21.41       15.62      7.10 o 
  -8  10  10      323.43      321.58      9.46 o 
  -7  10  10      118.30      112.49      9.70 o 
  -6  10  10      218.04      214.37     13.63 o 
  -5  10  10      403.40      340.31     15.64 o 
  -4  10  10      681.29      588.72     19.72 o 
  -3  10  10      960.01      924.60     23.24 o 
  -2  10  10      638.33      616.23     19.34 o 
  -1  10  10      984.76      993.67     22.84 o 
   0  10  10       41.83       48.83      5.83 o 
   1  10  10      984.74     1025.11     21.61 o 
   2  10  10      641.72      589.00     12.83 o 
   3  10  10      958.58      899.24     21.59 o 
   4  10  10      679.15      564.81     18.17 o 
   5  10  10      405.57      364.55     14.90 o 
   6  10  10      222.58      216.20     12.53 o 
   7  10  10      119.92      128.38      7.45 o 
   8  10  10      328.39      332.91      9.67 o 
   9  10  10       20.77       24.81      4.87 o 
  10  10  10        2.72        2.53      3.55 o 
 -10  11  10      381.61      427.06      9.60 o 
  -9  11  10      281.58      314.25     10.86 o 
  -8  11  10       92.21      106.84      9.12 o 
  -7  11  10      256.76      284.13     17.09 o 
  -6  11  10      100.19      108.42      5.53 o 
  -5  11  10      519.37      518.24     16.33 o 
  -4  11  10      408.97      373.20     15.51 o 
  -3  11  10      478.06      394.02     16.21 o 
  -2  11  10      245.08      264.51     13.58 o 
  -1  11  10       96.59       94.91      9.75 o 
   0  11  10     2185.34     2380.19    182.34 o 
   1  11  10       95.80       79.96      6.50 o 
   2  11  10      243.74      246.89      9.18 o 
   3  11  10      479.34      416.08     24.33 o 
   4  11  10      410.59      391.71     15.23 o 
   6  11  10       98.40       96.58      9.77 o 
   7  11  10      258.82      281.29     12.17 o 
   8  11  10       91.01      103.08      6.46 o 
   9  11  10      279.30      295.13     16.97 o 
  10  11  10      382.10      404.83      6.70 o 
  -9  12  10      191.91      194.72      7.61 o 
  -8  12  10      343.46      390.25     11.86 o 
  -7  12  10      375.67      400.57     12.89 o 
  -6  12  10      111.60      117.89      5.24 o 
  -5  12  10      498.32      508.46     13.82 o 
  -4  12  10      473.94      504.05     17.01 o 
  -3  12  10      114.41      132.92     11.17 o 
  -2  12  10      168.88      203.78     12.15 o 
  -1  12  10      476.30      430.25     23.77 o 
   0  12  10      209.81      254.17     11.02 o 
   1  12  10      481.41      442.76     20.95 o 
   2  12  10      166.93      202.71      8.21 o 
   3  12  10      114.11      135.60      7.24 o 
   4  12  10      468.28      468.49     16.25 o 
   5  12  10      494.17      505.68     16.55 o 
   6  12  10      111.75      112.35      9.79 o 
   7  12  10      377.31      393.73      9.80 o 
   8  12  10      343.33      369.46     13.50 o 
   9  12  10      193.16      177.32      6.98 o 
  -8  13  10       73.11       90.76      5.82 o 
  -7  13  10      173.61      193.96      8.29 o 
  -6  13  10       19.48       19.75      3.95 o 
  -5  13  10       58.76       69.41      5.25 o 
  -4  13  10      241.85      246.22      8.61 o 
  -3  13  10       61.35       55.51      6.12 o 
  -2  13  10      554.38      476.79     20.21 o 
  -1  13  10       21.62       19.24      4.91 o 
   0  13  10        4.19       14.06      4.74 o 
   1  13  10       21.51       27.87      6.01 o 
   2  13  10      570.42      485.44      8.93 o 
   3  13  10       61.59       65.33      5.50 o 
   4  13  10      241.12      247.20     12.35 o 
   5  13  10       60.12       65.38      8.40 o 
   6  13  10       18.94       15.33      4.89 o 
   7  13  10      170.87      172.38      6.62 o 
   8  13  10       73.31       88.99      4.64 o 
  -6  14  10      481.77      510.12     10.81 o 
  -5  14  10        7.92        9.92      5.47 o 
  -4  14  10      673.16      718.26     12.03 o 
  -3  14  10       62.76       62.64      5.73 o 
  -2  14  10      160.60      159.39      7.41 o 
  -1  14  10      579.57      623.65     16.74 o 
   0  14  10        0.01        6.38      3.71 o 
   1  14  10      586.51      636.64      9.51 o 
   2  14  10      158.34      166.31      5.49 o 
   3  14  10       61.10       63.29      4.73 o 
   4  14  10      678.22      706.68     17.10 o 
   5  14  10        7.57        8.73      5.98 o 
   6  14  10      486.22      498.78     12.94 o 
   7  14  10       81.47       82.35      6.25 o 
  -6  15  10       26.89       31.80      4.16 o 
  -5  15  10       61.13       60.68      6.20 o 
  -4  15  10      231.98      234.48      6.69 o 
  -3  15  10        9.36       12.56      4.26 o 
  -2  15  10        1.71        1.12      4.26 o 
  -1  15  10      241.26      226.98     15.72 o 
   0  15  10       63.76       72.49      4.03 o 
   1  15  10      238.92      242.37      5.69 o 
   2  15  10        2.01        0.14      3.71 o 
   3  15  10        9.16       14.74      5.62 o 
   4  15  10      233.34      238.07      9.61 o 
   5  15  10       61.84       66.12      6.18 o 
   6  15  10       26.47       25.95      4.48 o 
  -4  16  10      233.49      223.83     12.31 o 
  -3  16  10       33.73       34.12      3.30 o 
  -2  16  10        6.89        6.38      3.19 o 
  -1  16  10      474.63      533.65     12.54 o 
   0  16  10        0.09        2.16      3.08 o 
   1  16  10      476.58      538.61      8.01 o 
   2  16  10        7.00        4.03      2.77 o 
   3  16  10       34.31       37.20      5.21 o 
  -2  17  10       81.99       86.66      4.67 o 
  -1  17  10      188.54      206.78      6.45 o 
   1   0  11       70.56       75.40      7.85 o 
   2   0  11        0.32       -2.13      7.78 o 
   3   0  11      232.43      288.40     17.65 o 
   4   0  11     1824.31     2169.08     46.08 o 
   5   0  11        9.68        7.82      3.67 o 
   6   0  11      853.27      757.97     14.17 o 
   7   0  11       74.64       60.00      5.25 o 
   8   0  11        1.00        3.51      5.44 o 
   9   0  11       33.33       20.36      4.92 o 
  10   0  11       59.39       59.02      5.28 o 
  11   0  11       24.49       24.88      3.86 o 
  12   0  11       27.83       22.15      6.73 o 
 -12   1  11       19.91       19.16      6.46 o 
 -11   1  11       68.93       72.66      4.63 o 
 -10   1  11     1847.69     1734.29     18.16 o 
  -9   1  11      184.49      162.39      8.16 o 
  -8   1  11      823.96      656.56     13.84 o 
  -7   1  11      350.71      328.24     10.65 o 
  -6   1  11      414.00      411.85     10.75 o 
  -5   1  11     1231.46     1226.38     13.51 o 
  -4   1  11      792.31      813.59     29.57 o 
  -3   1  11      447.55      420.80     21.07 o 
  -2   1  11      408.11      439.76     14.53 o 
  -1   1  11       23.76       24.68      7.26 o 
   0   1  11     2021.85     2164.56     43.96 o 
   1   1  11       22.97       21.54      7.79 o 
   2   1  11      407.11      440.12     31.59 o 
   3   1  11      440.57      451.34     22.78 o 
   4   1  11      795.95      798.35     29.36 o 
   5   1  11     1235.99     1220.98     35.71 o 
   6   1  11      417.60      425.35     10.67 o 
   7   1  11      347.16      309.17      8.16 o 
   8   1  11      830.88      670.93     12.26 o 
   9   1  11      184.95      172.78      6.80 o 
  10   1  11     1846.36     1728.24     36.79 o 
  11   1  11       68.20       66.98      4.36 o 
  12   1  11       18.35       12.50      6.65 o 
 -12   2  11      467.96      495.67     13.36 o 
 -11   2  11       98.85      101.83      4.89 o 
 -10   2  11      156.49      161.25      6.55 o 
  -9   2  11      260.70      277.00      9.89 o 
  -8   2  11       98.48      113.16      7.89 o 
  -7   2  11     2947.51     2613.47     25.99 o 
  -6   2  11      552.47      483.54     22.54 o 
  -5   2  11       27.87       27.86      5.51 o 
  -4   2  11     1117.48     1238.03     36.84 o 
  -3   2  11      637.61      617.55     24.96 o 
  -2   2  11      123.69      139.67      9.67 o 
  -1   2  11       94.51       94.09      9.93 o 
   0   2  11      274.77      286.64     13.24 o 
   1   2  11       95.89       94.03     13.38 o 
   2   2  11      125.63      143.18     14.67 o 
   3   2  11      635.76      661.89     27.61 o 
   4   2  11     1102.25     1223.43     37.90 o 
   5   2  11       27.35       33.46      4.95 o 
   6   2  11      544.04      496.47      9.45 o 
   7   2  11     2939.63     2661.65     21.47 o 
   8   2  11      100.11      103.19      5.38 o 
   9   2  11      259.77      263.59      6.73 o 
  10   2  11      158.69      165.25      6.18 o 
  11   2  11      101.39       89.21      6.41 o 
  12   2  11      467.51      484.63     13.32 o 
 -12   3  11      121.10      122.07      5.73 o 
 -11   3  11      393.87      383.26     15.90 o 
 -10   3  11      562.93      537.48     11.93 o 
  -9   3  11      119.28       94.71      7.71 o 
  -8   3  11       61.48       53.15      5.49 o 
  -7   3  11      243.21      183.24      7.25 o 
  -6   3  11     2122.37     1958.30     25.91 o 
  -5   3  11      516.38      516.72     11.68 o 
  -4   3  11      440.10      496.03     13.02 o 
  -3   3  11     1346.04     1461.95     23.73 o 
  -2   3  11     1236.91     1211.99     20.78 o 
  -1   3  11       76.42       88.94     10.42 o 
   0   3  11     5301.30     5490.97     52.50 o 
   1   3  11       76.71       74.43     12.89 o 
   2   3  11     1224.26     1142.12     17.57 o 
   3   3  11     1341.22     1364.10     43.05 o 
   4   3  11      436.82      467.49     10.89 o 
   5   3  11      514.50      527.55     16.66 o 
   6   3  11     2129.62     2036.04     25.11 o 
   7   3  11      249.57      184.74      6.49 o 
   8   3  11       62.68       55.46      4.61 o 
   9   3  11      123.28      108.12      6.36 o 
  10   3  11      562.63      529.03     15.87 o 
  11   3  11      394.17      367.25      9.31 o 
  12   3  11      118.41      135.17      8.17 o 
 -12   4  11       19.85       16.89      3.15 o 
 -11   4  11      141.49      151.18      5.66 o 
 -10   4  11       45.13       46.52      6.21 o 
  -9   4  11      475.85      473.96     18.69 o 
  -8   4  11      213.58      220.28      7.44 o 
  -7   4  11     1963.29     1735.87     41.27 o 
  -6   4  11      318.24      328.74     13.34 o 
  -5   4  11       87.78       83.46      4.75 o 
  -4   4  11     1132.06     1175.23     26.70 o 
  -3   4  11     1255.81     1273.51     36.52 o 
  -2   4  11      751.63      789.07     17.22 o 
  -1   4  11      182.35      176.23     21.46 o 
   0   4  11       99.05       93.64     14.52 o 
   1   4  11      184.26      191.61     17.80 o 
   2   4  11      744.99      766.22     24.33 o 
   3   4  11     1246.38     1166.34     37.07 o 
   4   4  11     1136.08     1163.49     40.09 o 
   5   4  11       86.49       78.21      5.42 o 
   6   4  11      326.21      348.08     16.59 o 
   7   4  11     1967.79     1755.59     16.67 o 
   8   4  11      210.89      217.47      6.50 o 
   9   4  11      472.70      461.48      8.29 o 
  10   4  11       42.06       48.55      6.15 o 
  11   4  11      141.65      130.89      9.38 o 
  12   4  11       19.63       22.27      6.07 o 
 -12   5  11       38.06       36.72      3.92 o 
 -11   5  11        1.26        9.55      6.77 o 
 -10   5  11      164.54      142.29      7.39 o 
  -9   5  11      303.37      303.60     15.03 o 
  -8   5  11       78.74       73.82      5.68 o 
  -7   5  11      507.39      405.94      9.75 o 
  -6   5  11      962.45      905.62     13.48 o 
  -5   5  11      794.29      767.03     12.36 o 
  -4   5  11     2394.51     2332.96     35.12 o 
  -3   5  11      723.97      744.88     12.00 o 
  -1   5  11      192.72      211.43     13.14 o 
   0   5  11      143.27      116.72     11.86 o 
   1   5  11      189.47      219.24     18.75 o 
   2   5  11      663.24      631.07     16.76 o 
   3   5  11      729.17      738.81     14.49 o 
   4   5  11     2406.39     2278.38     46.32 o 
   5   5  11      789.16      749.86     14.31 o 
   6   5  11      959.48      931.68     24.20 o 
   7   5  11      508.98      430.12      8.20 o 
   8   5  11       77.77       79.67      4.79 o 
   9   5  11      302.33      307.65     12.38 o 
  10   5  11      167.69      148.96      7.33 o 
  11   5  11        1.13        4.63      6.13 o 
  12   5  11       38.46       35.39      5.32 o 
 -11   6  11       13.23       14.90      4.05 o 
 -10   6  11      117.85      119.14     14.17 o 
  -9   6  11      535.91      520.11     14.72 o 
  -8   6  11      161.98      170.61      7.01 o 
  -7   6  11       39.95       39.33      5.17 o 
  -6   6  11      449.03      453.99     10.07 o 
  -5   6  11      214.73      223.36     13.25 o 
  -4   6  11      407.30      393.56      9.14 o 
  -3   6  11      402.33      385.22      7.47 o 
  -2   6  11     1574.31     1604.79     21.20 o 
  -1   6  11      493.17      491.57     16.03 o 
   0   6  11     1469.29     1369.09     16.01 o 
   1   6  11      492.83      495.11     11.12 o 
   2   6  11     1565.74     1583.01     15.05 o 
   3   6  11      399.68      365.31      6.99 o 
   4   6  11      414.63      389.38      8.77 o 
   5   6  11      216.66      232.58     20.44 o 
   6   6  11      450.98      451.57      9.65 o 
   7   6  11       42.72       43.81      4.33 o 
   8   6  11      159.24      181.97      6.67 o 
   9   6  11      547.63      528.60     12.61 o 
  10   6  11      120.04      119.43      6.72 o 
  11   6  11       12.93       14.82      6.05 o 
  12   6  11      135.84      132.23      6.64 o 
 -11   7  11      320.75      335.65     10.01 o 
  -9   7  11        4.21        3.16      4.11 o 
  -8   7  11       29.61       22.60      4.82 o 
  -7   7  11      221.92      216.75      7.64 o 
  -6   7  11     1087.35      999.62     27.32 o 
  -5   7  11     1285.91     1149.81     24.26 o 
  -4   7  11     2564.24     2365.53     68.98 o 
  -3   7  11     2538.06     2460.48     70.90 o 
  -2   7  11      485.61      454.82     18.54 o 
  -1   7  11     1571.14     1534.48     24.44 o 
   0   7  11      334.84      344.75     12.36 o 
   1   7  11     1572.16     1538.05     19.22 o 
   2   7  11      482.86      454.09     16.83 o 
   3   7  11     2538.59     2450.15     37.12 o 
   4   7  11     2578.65     2403.93     19.97 o 
   5   7  11     1290.77     1172.42     17.87 o 
   6   7  11     1071.28     1003.54     30.36 o 
   7   7  11      226.87      219.36      9.77 o 
   8   7  11       30.44       33.26      4.46 o 
   9   7  11        3.92        1.62      5.08 o 
  10   7  11       35.43       42.11      4.99 o 
  11   7  11      323.96      337.66     10.68 o 
 -11   8  11      265.65      276.83      8.25 o 
 -10   8  11        8.86       11.48      6.45 o 
  -9   8  11      644.53      643.58     15.53 o 
  -8   8  11      208.33      208.72      8.33 o 
  -7   8  11       47.04       40.17      5.22 o 
  -6   8  11        5.21       11.20      4.86 o 
  -5   8  11       66.01       66.37      6.78 o 
  -4   8  11      180.61      157.86      8.25 o 
  -3   8  11       10.19       13.93      5.95 o 
  -2   8  11      601.58      598.95     19.83 o 
  -1   8  11      282.06      286.74     15.03 o 
   0   8  11        8.12       12.96      5.71 o 
   1   8  11      280.79      296.89     13.13 o 
   2   8  11      607.29      592.25     12.41 o 
   3   8  11       10.68       16.56      4.99 o 
   4   8  11      174.87      144.79      7.67 o 
   5   8  11       65.45       69.58      9.20 o 
   6   8  11        5.63        8.56      4.99 o 
   7   8  11       47.05       49.67      4.78 o 
   8   8  11      203.31      199.87     11.94 o 
   9   8  11      643.82      630.76     20.57 o 
  10   8  11        9.55       10.67      4.07 o 
  11   8  11      269.02      283.76      9.29 o 
 -10   9  11       41.15       51.11      6.26 o 
  -9   9  11      103.81       91.50      5.50 o 
  -8   9  11      326.43      343.22     13.52 o 
  -7   9  11       50.50       41.13      6.05 o 
  -6   9  11      437.44      405.14     11.55 o 
  -5   9  11      850.51      752.82     21.78 o 
  -4   9  11      224.01      207.79     13.32 o 
  -3   9  11     1138.64     1050.72     25.04 o 
  -2   9  11      945.13      940.73     23.52 o 
  -1   9  11     1177.45     1197.62     25.33 o 
   0   9  11      335.42      334.37     48.45 o 
   1   9  11     1179.00     1197.27     22.52 o 
   2   9  11      943.10      897.25     22.79 o 
   3   9  11     1137.93     1068.09     16.97 o 
   4   9  11      219.73      196.88     12.19 o 
   5   9  11      848.66      752.52     20.46 o 
   6   9  11      440.73      399.29     26.54 o 
   7   9  11       50.35       50.79      6.29 o 
   8   9  11      327.02      338.86      9.72 o 
   9   9  11      102.74      106.82      6.19 o 
  10   9  11       39.00       45.44      4.40 o 
 -10  10  11      196.60      223.77      7.85 o 
  -9  10  11      261.52      290.17     10.70 o 
  -8  10  11       15.95       20.89      5.01 o 
  -7  10  11       97.98       98.53      7.49 o 
  -6  10  11      138.70      128.55     11.75 o 
  -5  10  11        8.89       17.92      8.10 o 
  -4  10  11      731.80      626.12     19.71 o 
  -3  10  11       20.15       17.30      8.71 o 
  -2  10  11      248.02      240.74     13.66 o 
  -1  10  11      282.59      271.14     13.59 o 
   0  10  11      545.81      601.17     51.52 o 
   1  10  11      283.71      284.38     12.65 o 
   2  10  11      244.94      235.50      8.68 o 
   3  10  11       21.48       17.84      5.25 o 
   4  10  11      725.63      633.77     18.42 o 
   5  10  11        8.52       15.51      7.71 o 
   6  10  11      139.32      139.03      7.30 o 
   7  10  11       98.44       95.91      6.58 o 
   8  10  11       15.70       18.73      5.06 o 
   9  10  11      258.88      279.95      7.55 o 
  10  10  11      200.79      216.91      5.53 o 
  -9  11  11        6.99       10.84      5.18 o 
  -8  11  11      134.29      146.90      8.83 o 
  -7  11  11        1.85        5.02      4.91 o 
  -6  11  11        4.57       -0.33      3.85 o 
  -5  11  11       63.52       68.90      6.40 o 
  -4  11  11      640.62      574.02     18.32 o 
  -3  11  11      200.58      195.60     12.50 o 
  -2  11  11       72.10       67.16      9.80 o 
  -1  11  11      474.59      451.88     37.15 o 
   0  11  11      798.98      785.19     21.48 o 
   1  11  11      474.11      448.99     25.96 o 
   2  11  11       71.52       61.87      6.04 o 
   3  11  11      203.20      193.16     18.61 o 
   4  11  11      650.55      591.15     17.98 o 
   5  11  11       64.44       56.71      8.72 o 
   6  11  11        4.91        4.80      4.77 o 
   7  11  11        1.96        0.32      4.75 o 
   8  11  11      132.66      152.17      8.83 o 
   9  11  11        8.13       13.51      3.60 o 
  -8  12  11       13.92       29.38      5.27 o 
  -7  12  11       17.84       17.06      5.88 o 
  -6  12  11      206.98      235.33      5.98 o 
  -5  12  11      144.57      164.18      9.93 o 
  -4  12  11      284.00      270.91     12.95 o 
  -3  12  11      172.78      159.82     11.28 o 
  -2  12  11      231.38      256.47      9.12 o 
  -1  12  11      247.36      239.50     17.74 o 
   0  12  11      203.78      193.72     10.65 o 
   1  12  11      249.13      227.08     10.59 o 
   2  12  11      228.35      247.92     14.09 o 
   3  12  11      176.12      146.93     10.43 o 
   4  12  11      283.77      266.68     12.70 o 
   5  12  11      143.55      149.05     10.40 o 
   6  12  11      205.86      224.33      9.43 o 
   7  12  11       18.39       23.01      4.58 o 
   8  12  11       13.66       21.21      3.91 o 
   9  12  11      150.54      155.82      5.73 o 
  -8  13  11       10.41        7.10      3.27 o 
  -7  13  11       18.02       21.16      4.23 o 
  -6  13  11       19.88       19.27      3.22 o 
  -5  13  11      169.13      185.27      9.36 o 
  -4  13  11      118.84      117.56      6.74 o 
  -3  13  11      110.57      111.40      5.46 o 
  -2  13  11      266.11      305.04     22.61 o 
  -1  13  11       28.37       41.55      5.20 o 
   0  13  11       49.85       49.45      5.14 o 
   1  13  11       27.64       34.00      5.11 o 
   2  13  11      265.39      302.52      7.09 o 
   3  13  11      109.61      105.07      5.69 o 
   4  13  11      121.98      102.70      8.90 o 
   5  13  11      169.37      167.89      9.85 o 
   6  13  11       19.94       18.33      6.67 o 
   7  13  11       16.91       12.72      5.27 o 
   8  13  11       10.03        8.08      3.55 o 
  -7  14  11       93.54      103.14      5.01 o 
  -6  14  11       40.62       43.32      7.37 o 
  -5  14  11       97.44      100.68      5.14 o 
  -4  14  11      176.67      173.67      6.59 o 
  -3  14  11       37.91       39.37      5.22 o 
  -2  14  11       45.97       40.51      5.48 o 
  -1  14  11      217.42      208.03      9.50 o 
   0  14  11       50.11       49.38      4.32 o 
   1  14  11      218.21      232.90      7.58 o 
   2  14  11       43.94       48.72      4.64 o 
   3  14  11       37.77       44.41      6.66 o 
   4  14  11      174.96      172.60      9.06 o 
   5  14  11       97.90      108.10      7.54 o 
   6  14  11       42.18       57.29      5.85 o 
   7  14  11       92.85      104.72      5.22 o 
  -5  15  11      472.78      510.78      6.83 o 
  -4  15  11      123.05      119.83      4.74 o 
  -3  15  11       48.00       54.85      4.72 o 
  -2  15  11       49.60       56.23      4.60 o 
  -1  15  11        0.56        4.10      3.67 o 
   0  15  11       31.27       37.29      4.32 o 
   1  15  11        0.39        3.88      3.28 o 
   2  15  11       50.17       59.62      4.06 o 
   3  15  11       48.85       67.85      6.07 o 
   4  15  11      124.37      123.00      6.81 o 
   5  15  11      475.16      533.85     10.54 o 
  -3  16  11      378.33      401.62      8.98 o 
  -2  16  11      345.99      362.92      9.17 o 
  -1  16  11       39.96       41.29      5.00 o 
   0  16  11       83.64       95.88      5.75 o 
   1  16  11       37.94       47.73      4.41 o 
   0   0  12       13.06       34.80     13.98 o 
   1   0  12        4.61       10.30      9.80 o 
   2   0  12      930.21     1194.60     35.11 o 
   3   0  12     2215.23     2356.06     52.54 o 
   4   0  12      395.33      397.07      9.19 o 
   5   0  12      827.75      728.05     10.25 o 
   6   0  12      504.41      461.48      9.38 o 
   7   0  12      438.29      378.21     14.49 o 
   8   0  12        0.18        0.68      5.57 o 
   9   0  12        1.97        4.62      4.59 o 
  10   0  12      696.71      646.91     10.28 o 
  11   0  12        0.05        2.85      3.19 o 
  12   0  12     2301.67     2392.62     24.60 o 
 -12   1  12      168.12      193.99      8.56 o 
 -11   1  12      463.08      445.52     11.99 o 
 -10   1  12      372.69      354.36      8.16 o 
  -9   1  12       80.29       69.72      6.46 o 
  -8   1  12      243.00      213.50      9.76 o 
  -7   1  12      696.86      651.19     24.05 o 
  -6   1  12      736.95      648.33     13.46 o 
  -5   1  12      278.43      250.38      8.99 o 
  -4   1  12      181.94      189.44      7.19 o 
  -3   1  12      166.97      179.52     10.48 o 
  -2   1  12     1395.21     1471.46     40.46 o 
  -1   1  12      914.57      969.33     33.14 o 
   0   1  12     1753.28     2054.22     46.88 o 
   1   1  12      911.06      965.40     32.23 o 
   2   1  12     1395.81     1562.70     40.57 o 
   3   1  12      168.10      163.74     11.19 o 
   4   1  12      185.46      176.95      9.12 o 
   5   1  12      279.03      254.88      6.79 o 
   6   1  12      730.28      651.79     13.92 o 
   7   1  12      695.01      658.94     11.08 o 
   8   1  12      239.36      211.84      9.32 o 
   9   1  12       82.10       78.04      5.58 o 
  10   1  12      374.51      346.76      7.85 o 
  11   1  12      458.87      452.56      7.33 o 
  12   1  12      168.22      176.69      8.21 o 
 -12   2  12      850.48      922.59     15.19 o 
 -11   2  12      118.64      138.01      5.51 o 
 -10   2  12       87.18       85.78      5.35 o 
  -9   2  12     1144.86     1067.38     23.53 o 
  -8   2  12      591.58      513.88     12.46 o 
  -7   2  12       41.70       44.19      5.24 o 
  -6   2  12      945.60      840.10     15.13 o 
  -5   2  12      287.69      263.53     15.37 o 
  -4   2  12      921.77      921.44     25.10 o 
  -3   2  12      546.05      581.65     12.15 o 
  -2   2  12     1400.07     1485.11     62.32 o 
  -1   2  12      325.07      359.23     16.28 o 
   0   2  12      603.70      540.97     17.77 o 
   1   2  12      324.33      368.05     23.39 o 
   2   2  12     1399.95     1560.03     42.08 o 
   3   2  12      551.26      588.45     21.88 o 
   4   2  12      916.64      952.48     12.43 o 
   5   2  12      287.34      276.59      8.93 o 
   6   2  12      947.23      855.41     12.60 o 
   7   2  12       41.92       42.40      4.57 o 
   8   2  12      604.35      536.88      9.07 o 
   9   2  12     1137.10     1063.55     13.50 o 
  10   2  12       86.10       81.11      4.97 o 
  11   2  12      115.88      134.71      6.93 o 
  12   2  12      846.95      860.69     14.78 o 
 -12   3  12       15.59       19.82      4.61 o 
 -11   3  12      130.48      149.27      9.50 o 
 -10   3  12      170.35      164.03      6.15 o 
  -9   3  12      252.60      236.96     11.53 o 
  -8   3  12      266.63      247.18     11.85 o 
  -7   3  12     1613.31     1428.12     26.05 o 
  -6   3  12      286.15      244.45      8.97 o 
  -5   3  12       59.70       59.85      5.15 o 
  -4   3  12     1333.22     1409.74     34.34 o 
  -3   3  12     1961.57     2032.27     20.91 o 
  -2   3  12      834.03      891.91     18.38 o 
  -1   3  12      873.12      948.18     24.34 o 
   0   3  12      526.13      563.53     18.43 o 
   1   3  12      880.19     1042.63     36.38 o 
   2   3  12      830.02      831.27     20.21 o 
   3   3  12     1957.22     2032.31     33.77 o 
   4   3  12     1344.76     1393.58     18.43 o 
   5   3  12       60.44       63.08      5.77 o 
   6   3  12      289.87      260.70      6.72 o 
   7   3  12     1623.89     1443.24     14.01 o 
   8   3  12      272.54      241.75     10.61 o 
   9   3  12      253.92      251.57      6.78 o 
  10   3  12      168.46      168.23      5.85 o 
  11   3  12      127.32      137.63      9.39 o 
  12   3  12       17.33       17.71      4.87 o 
 -11   4  12        3.90        4.22      5.80 o 
 -10   4  12        9.86       11.88      5.23 o 
  -9   4  12       25.13       25.29      4.43 o 
  -8   4  12     1477.67     1396.11     29.21 o 
  -7   4  12       52.41       42.15      5.35 o 
  -6   4  12      363.80      342.12      9.97 o 
  -5   4  12      605.85      557.99      9.36 o 
  -4   4  12      353.72      370.59      8.38 o 
  -3   4  12      489.84      510.82     11.39 o 
  -2   4  12      782.65      801.94     19.91 o 
  -1   4  12      178.86      208.70      7.59 o 
   0   4  12        0.35        6.16      8.99 o 
   1   4  12      179.05      206.31      7.89 o 
   2   4  12      773.43      796.89     10.90 o 
   3   4  12      493.12      478.16      7.60 o 
   4   4  12      353.63      356.88      7.83 o 
   5   4  12      607.77      575.62     24.85 o 
   6   4  12      364.20      338.56      8.65 o 
   7   4  12       53.98       46.85      4.58 o 
   8   4  12     1475.21     1405.39     13.52 o 
   9   4  12       25.29       30.35      3.78 o 
  10   4  12        9.44        6.86      3.45 o 
  11   4  12        4.19       -0.51      5.91 o 
  12   4  12        5.13        5.84      4.04 o 
 -11   5  12      168.91      178.87      8.87 o 
 -10   5  12      173.42      157.71      6.97 o 
  -9   5  12       88.59       80.52      5.17 o 
  -8   5  12      444.20      421.91      9.30 o 
  -7   5  12      206.21      187.99      7.19 o 
  -6   5  12      302.39      268.41      8.39 o 
  -5   5  12      519.00      495.37     10.39 o 
  -4   5  12      262.74      266.58      6.91 o 
  -3   5  12      782.04      786.49     12.30 o 
  -2   5  12       98.10      145.75     10.65 o 
  -1   5  12     2273.51     2180.75     31.83 o 
   0   5  12      859.37      851.80     36.59 o 
   1   5  12     2256.00     2180.69     40.94 o 
   2   5  12       99.66      136.42      5.56 o 
   3   5  12      779.25      782.69     12.07 o 
   4   5  12      259.62      253.38      7.90 o 
   5   5  12      514.55      512.23     20.43 o 
   6   5  12      305.73      286.00     12.14 o 
   7   5  12      206.15      203.96      6.20 o 
   8   5  12      438.76      420.43      8.54 o 
   9   5  12       86.55       87.62      4.60 o 
  10   5  12      175.73      158.84      9.84 o 
  11   5  12      165.78      185.82      9.13 o 
 -11   6  12      189.04      201.63      7.89 o 
 -10   6  12       94.17      105.65      6.17 o 
  -9   6  12      419.60      410.97     13.56 o 
  -8   6  12      180.14      158.25      6.92 o 
  -7   6  12       18.03       15.87      4.96 o 
  -6   6  12      982.57      871.56     16.04 o 
  -5   6  12     1144.72     1064.63     15.68 o 
  -4   6  12      539.44      488.17     13.13 o 
  -3   6  12     1991.03     1885.65     22.77 o 
  -2   6  12      127.22      122.03      8.26 o 
  -1   6  12      275.65      284.74     13.49 o 
   0   6  12      317.22      270.72      9.18 o 
   1   6  12      277.95      288.56      9.49 o 
   2   6  12      127.48      133.16     10.70 o 
   3   6  12     2002.13     1861.17     14.58 o 
   4   6  12      543.45      531.29     14.51 o 
   5   6  12     1135.01     1075.59     27.07 o 
   6   6  12      967.59      888.13     34.48 o 
   7   6  12       17.63       15.10      3.90 o 
   8   6  12      180.34      170.55      5.51 o 
   9   6  12      418.86      398.47      7.70 o 
  10   6  12       96.51      104.66      8.46 o 
  11   6  12      189.77      206.78      8.75 o 
 -11   7  12      434.51      423.30      9.24 o 
  -9   7  12       37.21       36.15      4.21 o 
  -8   7  12       27.65       27.26      4.71 o 
  -7   7  12      326.54      313.71      8.43 o 
  -6   7  12      194.73      171.86      7.06 o 
  -5   7  12      638.97      620.48     16.95 o 
  -4   7  12      582.85      543.39     19.32 o 
  -3   7  12      288.93      300.46     19.02 o 
  -2   7  12      268.19      226.80     15.02 o 
  -1   7  12       73.69       65.73      5.38 o 
   0   7  12      103.72       92.74      6.31 o 
   1   7  12       72.92       64.61      6.18 o 
   2   7  12      268.97      243.61     10.28 o 
   3   7  12      285.26      271.10      9.10 o 
   4   7  12      583.25      532.78     16.95 o 
   5   7  12      639.20      637.43     18.51 o 
   6   7  12      195.73      159.54      7.65 o 
   7   7  12      326.50      336.30      9.15 o 
   8   7  12       29.50       29.95      4.15 o 
   9   7  12       38.58       40.43      5.56 o 
  10   7  12      169.09      184.20      6.54 o 
  11   7  12      433.27      421.22     10.11 o 
 -10   8  12       32.63       38.09      5.92 o 
  -9   8  12      161.11      184.08      8.78 o 
  -8   8  12        6.14       11.49      4.95 o 
  -7   8  12       56.77       59.54      6.56 o 
  -6   8  12      163.84      138.95      8.17 o 
  -5   8  12       68.79       69.20      6.76 o 
  -4   8  12      187.87      176.89      8.61 o 
  -3   8  12      121.86      125.94     12.22 o 
  -2   8  12      123.26       93.44     11.77 o 
  -1   8  12     1014.05      881.67     22.06 o 
   0   8  12      273.58      254.42      9.78 o 
   1   8  12     1009.44      928.44     23.13 o 
   2   8  12      126.20      119.17      7.00 o 
   3   8  12      122.64      145.05     18.12 o 
   4   8  12      187.48      167.51     11.00 o 
   5   8  12       66.96       73.55      9.28 o 
   6   8  12      163.52      141.76      7.37 o 
   7   8  12       57.60       60.61      6.29 o 
   8   8  12        6.60       15.23      5.10 o 
   9   8  12      158.83      183.07      7.02 o 
  10   8  12       31.56       37.23      4.33 o 
 -10   9  12      168.56      191.98      7.35 o 
  -9   9  12      405.39      451.63     12.82 o 
  -8   9  12       53.70       58.11      7.80 o 
  -7   9  12        3.51       -1.31      7.67 o 
  -6   9  12       79.58       70.89      6.86 o 
  -5   9  12      282.26      292.51     22.50 o 
  -4   9  12       68.49       58.27      6.28 o 
  -3   9  12      474.43      425.02     16.90 o 
  -2   9  12      682.29      642.66     20.25 o 
  -1   9  12       33.41       17.05      5.13 o 
   0   9  12      784.23      701.06     30.59 o 
   1   9  12       33.09       21.56      8.21 o 
   2   9  12      679.00      612.40     19.33 o 
   3   9  12      476.65      442.20     14.61 o 
   4   9  12       67.27       59.19      8.74 o 
   5   9  12      282.23      269.35     13.23 o 
   6   9  12       80.24       73.90      6.07 o 
   7   9  12        3.84        2.24      3.76 o 
   8   9  12       52.25       53.73      5.52 o 
   9   9  12      407.05      446.84     16.07 o 
  10   9  12      169.49      203.21      7.65 o 
  -9  10  12      428.90      478.34     11.43 o 
  -8  10  12      469.32      524.03     18.89 o 
  -7  10  12      280.80      304.74     21.19 o 
  -6  10  12       57.72       52.20      9.07 o 
  -5  10  12      939.59      915.37     22.46 o 
  -4  10  12      238.86      242.54     13.51 o 
  -3  10  12      248.50      232.93     13.49 o 
  -2  10  12       62.24       79.14      9.94 o 
  -1  10  12      177.21      152.95      8.10 o 
   0  10  12       88.74       79.80      6.68 o 
   1  10  12      178.78      164.52     16.13 o 
   2  10  12       61.71       65.13      6.12 o 
   3  10  12      246.60      214.40      8.83 o 
   4  10  12      241.86      260.23     12.56 o 
   5  10  12      929.05      875.47     20.57 o 
   6  10  12       58.05       53.46      5.81 o 
   7  10  12      283.41      300.36     12.58 o 
   8  10  12      470.27      532.51      9.81 o 
   9  10  12      430.38      471.26      8.10 o 
  -9  11  12      186.78      214.36      6.57 o 
  -8  11  12       54.39       68.78      6.13 o 
  -7  11  12       98.52      117.21      5.87 o 
  -6  11  12      489.11      547.15      8.35 o 
  -5  11  12      343.71      342.57     14.10 o 
  -4  11  12      155.46      144.35     11.52 o 
  -3  11  12       15.74       16.51      7.62 o 
  -2  11  12      100.70      118.98      7.48 o 
  -1  11  12       21.90       19.42      5.16 o 
   0  11  12      244.77      202.40     12.61 o 
   1  11  12       20.66       20.32      5.09 o 
   2  11  12       98.90      121.68     14.70 o 
   3  11  12       15.80       17.18      5.33 o 
   4  11  12      157.14      143.21     10.25 o 
   5  11  12      343.11      341.76     13.41 o 
   7  11  12       98.87      113.53      6.99 o 
   8  11  12       52.72       61.83      4.40 o 
   9  11  12      187.20      198.23      6.79 o 
  -8  12  12      123.54      128.08      5.81 o 
  -7  12  12      138.32      154.53      6.99 o 
  -6  12  12      283.41      281.74     15.79 o 
  -5  12  12      153.48      155.25      6.64 o 
  -4  12  12       94.85       96.57      6.47 o 
  -3  12  12      111.70      109.17      6.85 o 
  -2  12  12      696.95      721.06     30.32 o 
  -1  12  12      261.76      245.33     16.21 o 
   0  12  12      139.69      157.73     11.05 o 
   1  12  12      264.60      251.64     18.95 o 
   2  12  12      696.90      731.82     40.24 o 
   3  12  12      112.51      102.85      8.88 o 
   4  12  12       97.78      104.75      8.66 o 
   5  12  12      148.66      138.76      9.49 o 
   6  12  12      286.23      288.36     11.26 o 
   7  12  12      138.06      153.40      8.20 o 
   8  12  12      125.59      146.90      6.57 o 
  -7  13  12       58.85       67.10      4.97 o 
  -6  13  12      541.35      569.75     12.77 o 
  -5  13  12       75.28       76.25      4.92 o 
  -4  13  12      156.08      151.03      5.39 o 
  -3  13  12       30.77       38.37      4.24 o 
  -2  13  12      162.15      192.98      7.16 o 
  -1  13  12      200.96      217.80     11.50 o 
   0  13  12      108.37      123.18      9.78 o 
   1  13  12      204.78      200.02     10.87 o 
   2  13  12      162.42      195.36      6.70 o 
   3  13  12       31.75       39.39      4.53 o 
   4  13  12      150.46      153.00      8.89 o 
   5  13  12       75.12       78.91      7.17 o 
   6  13  12      545.30      610.31     13.09 o 
   7  13  12       57.89       65.14      5.12 o 
  -6  14  12      354.92      402.60      8.63 o 
  -5  14  12      129.20      137.96      4.64 o 
  -4  14  12       75.41       73.29      4.60 o 
  -3  14  12      136.74      137.95      5.88 o 
  -2  14  12      398.69      427.27     17.70 o 
  -1  14  12      483.33      531.59     10.06 o 
   0  14  12        4.51        4.47      3.96 o 
   1  14  12      477.09      539.56     18.38 o 
   2  14  12      399.88      443.20      7.97 o 
   3  14  12      136.73      140.36      7.58 o 
   4  14  12       76.13       84.20      6.27 o 
   5  14  12      128.80      135.99      6.81 o 
   6  14  12      355.61      404.89      8.59 o 
  -4  15  12      123.79      123.82      3.92 o 
  -3  15  12       39.04       42.64      5.21 o 
  -2  15  12      101.85      101.46      4.64 o 
  -1  15  12      266.63      314.97      6.75 o 
   0  15  12       26.84       34.75      5.60 o 
   1  15  12      265.99      295.57      8.68 o 
   2  15  12      102.46      103.82      9.63 o 
   3  15  12       39.80       37.78      4.04 o 
  -1  16  12       54.58       46.72      3.82 o 
   1   0  13       14.33       12.83      7.02 o 
   2   0  13       16.69       18.50      7.33 o 
   3   0  13      190.30      249.39     11.51 o 
   4   0  13     1477.26     1432.49     20.64 o 
   5   0  13     3231.71     3074.39     45.91 o 
   6   0  13       73.12       50.73      6.13 o 
   7   0  13       21.08       14.36      4.52 o 
   8   0  13        7.33       12.63      4.69 o 
   9   0  13        3.37        7.08      4.44 o 
  10   0  13       62.83       66.91      4.73 o 
  11   0  13       56.80       54.63      4.23 o 
  12   0  13       93.44       73.48      4.85 o 
 -12   1  13        5.48        3.90      3.35 o 
 -11   1  13      336.15      344.86      7.37 o 
 -10   1  13      298.66      311.55      7.23 o 
  -9   1  13        7.85        8.82      4.56 o 
  -8   1  13      234.92      229.90      8.48 o 
  -7   1  13      899.16      825.50     19.03 o 
  -6   1  13      701.96      646.56     15.45 o 
  -5   1  13      230.23      240.97     16.13 o 
  -4   1  13     2008.02     1999.26     24.94 o 
  -3   1  13      746.46      697.22     12.18 o 
  -2   1  13       59.13       48.31      7.42 o 
  -1   1  13      573.94      595.14     24.10 o 
   0   1  13       50.36       45.66     12.95 o 
   1   1  13      572.27      582.55     17.67 o 
   2   1  13       59.41       48.48      8.59 o 
   3   1  13      742.60      757.61     28.05 o 
   4   1  13     2025.09     1953.56     23.80 o 
   5   1  13      232.70      233.82      8.15 o 
   6   1  13      704.06      653.58     10.92 o 
   7   1  13      888.55      794.40     12.47 o 
   8   1  13      232.68      208.34      7.47 o 
   9   1  13        7.28        4.44      4.21 o 
  10   1  13      291.14      295.10      7.00 o 
  11   1  13      336.51      328.76     11.22 o 
  12   1  13        5.57        4.63      3.54 o 
 -11   2  13      108.67      113.35      9.56 o 
 -10   2  13       33.06       25.31      4.23 o 
  -9   2  13       96.22       92.19      6.93 o 
  -8   2  13      171.45      159.67     14.52 o 
  -7   2  13       58.81       58.24      6.46 o 
  -6   2  13      937.97      786.83     24.14 o 
  -5   2  13      630.34      632.15     22.60 o 
  -4   2  13      420.52      395.35     34.26 o 
  -3   2  13      315.12      309.88      8.81 o 
  -2   2  13      246.14      239.90      7.80 o 
  -1   2  13       83.80       82.90     15.39 o 
   0   2  13      615.80      636.62     24.74 o 
   1   2  13       87.37       96.61      7.22 o 
   2   2  13      245.80      235.24     12.01 o 
   3   2  13      312.58      306.32     18.20 o 
   4   2  13      414.97      388.69      9.05 o 
   5   2  13      630.85      590.20     13.30 o 
   6   2  13      942.74      840.52     11.73 o 
   7   2  13       61.33       52.88      4.75 o 
   8   2  13      171.16      159.42      8.41 o 
   9   2  13       96.59       96.69      5.61 o 
  10   2  13       32.84       29.51      5.76 o 
  11   2  13      109.66      108.77      7.87 o 
 -11   3  13      302.87      332.08      7.10 o 
 -10   3  13      313.05      292.21      7.70 o 
  -9   3  13       20.44       18.63      5.49 o 
  -8   3  13     1038.70      997.54     13.47 o 
  -7   3  13     2216.90     1967.41     28.75 o 
  -6   3  13      233.18      211.79     11.85 o 
  -5   3  13      420.44      412.65     14.92 o 
  -4   3  13      180.51      183.32      8.06 o 
  -3   3  13      266.62      290.84     13.40 o 
  -2   3  13       35.07       35.30      5.61 o 
  -1   3  13      156.62      147.58      6.61 o 
   0   3  13      110.51      131.07      6.52 o 
   1   3  13      158.07      152.73      8.73 o 
   2   3  13       35.45       37.12      5.20 o 
   3   3  13      265.57      281.90      7.93 o 
   4   3  13      175.52      172.78      5.97 o 
   5   3  13      423.96      391.53     10.14 o 
   6   3  13      238.78      223.85      9.34 o 
   7   3  13     2229.95     2034.99     47.38 o 
   8   3  13     1028.33     1010.05     11.48 o 
   9   3  13       20.35       17.39      4.15 o 
  10   3  13      310.30      290.37      6.59 o 
  11   3  13      305.48      341.21     10.77 o 
 -11   4  13      107.20      100.87      7.21 o 
 -10   4  13      195.03      219.64      7.34 o 
  -9   4  13      369.27      354.46     15.39 o 
  -8   4  13      108.70      101.91      5.74 o 
  -7   4  13       37.16       33.78      5.08 o 
  -6   4  13      796.37      759.99     12.35 o 
  -5   4  13      326.12      286.39      8.75 o 
  -4   4  13      496.29      481.40      9.39 o 
  -3   4  13      815.63      813.70     14.25 o 
  -2   4  13      706.91      699.38     13.20 o 
  -1   4  13      381.00      354.07     16.77 o 
   0   4  13     3583.83     3553.93    137.49 o 
   1   4  13      380.32      322.29     10.55 o 
   2   4  13      709.26      671.76     18.06 o 
   3   4  13      821.08      790.83     10.20 o 
   4   4  13      502.13      472.54      8.40 o 
   5   4  13      328.69      297.31      9.14 o 
   6   4  13      796.79      764.33     14.99 o 
   7   4  13       36.62       38.08      4.26 o 
   8   4  13      108.25      115.91      5.23 o 
   9   4  13      366.94      337.79      7.60 o 
  10   4  13      195.93      197.85     10.02 o 
  11   4  13      105.63       85.55      6.66 o 
 -11   5  13      282.32      303.46      8.26 o 
 -10   5  13      184.58      197.38      5.48 o 
  -9   5  13      195.78      214.97     12.92 o 
  -8   5  13      133.90      113.29      8.44 o 
  -7   5  13      698.96      602.84     10.74 o 
  -6   5  13       15.51       11.70      4.72 o 
  -5   5  13      742.69      701.16     14.97 o 
  -4   5  13     1386.98     1291.29     21.81 o 
  -3   5  13      677.32      649.78     21.96 o 
  -2   5  13     2445.40     2328.51     23.59 o 
  -1   5  13      283.73      293.05      9.49 o 
   0   5  13      196.19      199.93      8.34 o 
   1   5  13      285.08      283.19      9.50 o 
   2   5  13     2442.55     2339.99     23.85 o 
   3   5  13      681.75      661.59      9.15 o 
   4   5  13     1390.87     1296.86     15.50 o 
   5   5  13      732.91      696.49     21.86 o 
   6   5  13       16.14       14.31      3.90 o 
   7   5  13      702.39      637.94      9.40 o 
   8   5  13      136.98      122.47      5.08 o 
   9   5  13      195.52      203.86      5.96 o 
  10   5  13      183.26      180.83      9.23 o 
  11   5  13      280.66      299.32      8.92 o 
 -11   6  13      146.25      130.52      5.44 o 
  -9   6  13      703.14      686.46     17.30 o 
  -8   6  13      125.12      117.80      5.67 o 
  -7   6  13       55.41       54.04      5.13 o 
  -6   6  13      450.41      410.57      9.35 o 
  -5   6  13      839.46      799.07     15.36 o 
  -4   6  13       16.74       27.84      4.60 o 
  -3   6  13     3015.19     3031.71     74.04 o 
  -2   6  13      746.91      700.37     11.99 o 
  -1   6  13      711.79      673.17     15.50 o 
   0   6  13     2783.63     2468.49     36.91 o 
   1   6  13      716.09      651.64     13.34 o 
   2   6  13      750.72      701.58     13.96 o 
   3   6  13     3026.60     3030.23     36.88 o 
   4   6  13       16.80       19.14      4.80 o 
   5   6  13      836.76      805.04     15.12 o 
   6   6  13      455.04      422.81     17.26 o 
   7   6  13       55.42       53.32      4.27 o 
   8   6  13      127.90      128.40      5.55 o 
   9   6  13      712.31      695.07     11.77 o 
  10   6  13      297.96      294.11     10.40 o 
 -10   7  13      315.43      337.06     10.02 o 
  -9   7  13      187.03      190.44      7.02 o 
  -8   7  13       15.17       17.91      5.09 o 
  -7   7  13      281.10      276.88      7.72 o 
  -6   7  13      532.78      478.35      9.73 o 
  -5   7  13      444.31      439.09     21.79 o 
  -4   7  13      375.74      376.86     16.79 o 
  -3   7  13      175.87      188.14     12.47 o 
  -2   7  13       46.63       37.08      6.58 o 
  -1   7  13     1236.80     1163.00     32.34 o 
   0   7  13        9.65        9.13      4.54 o 
   1   7  13     1225.06     1117.59     17.35 o 
   2   7  13       43.97       32.18      8.15 o 
   3   7  13      174.65      169.99      9.67 o 
   4   7  13      371.25      385.62     24.19 o 
   5   7  13      444.32      425.74     15.37 o 
   6   7  13      533.74      501.87     16.97 o 
   7   7  13      283.80      273.28      7.14 o 
   8   7  13       16.00       15.37      3.65 o 
   9   7  13      187.79      186.58      6.81 o 
  10   7  13      316.44      316.71      9.55 o 
 -10   8  13        5.02        1.77      4.07 o 
  -9   8  13      143.50      143.46      5.41 o 
  -8   8  13      413.64      424.48     11.09 o 
  -7   8  13      113.01      107.02      6.81 o 
  -6   8  13      372.46      391.49     16.58 o 
  -5   8  13       76.97       72.45     11.01 o 
  -4   8  13      527.96      468.59     26.87 o 
  -3   8  13      818.26      720.67     21.39 o 
  -2   8  13      265.14      263.73     10.01 o 
  -1   8  13      481.45      445.71     12.20 o 
   0   8  13       37.25       34.12      5.97 o 
   1   8  13      485.06      467.97     17.13 o 
   2   8  13      265.43      261.59      9.77 o 
   3   8  13      811.46      768.81     21.51 o 
   4   8  13      534.55      486.77     27.02 o 
   5   8  13       79.46       73.09      9.16 o 
   6   8  13      380.06      373.51     14.52 o 
   7   8  13      112.71      114.56      5.19 o 
   8   8  13      412.85      437.64      9.42 o 
   9   8  13      141.84      147.57      5.84 o 
  -9   9  13       16.46       16.26      4.57 o 
  -8   9  13      179.44      206.81     11.04 o 
  -7   9  13      115.19      106.25      9.71 o 
  -6   9  13      281.67      291.39      9.16 o 
  -5   9  13      673.41      693.10     20.02 o 
  -4   9  13      329.99      295.88     24.62 o 
  -3   9  13      146.23      135.24     11.79 o 
  -2   9  13      727.15      698.28     14.38 o 
  -1   9  13      853.46      780.62     21.49 o 
   0   9  13        0.44        2.22      5.42 o 
   1   9  13      854.06      828.27     22.18 o 
   3   9  13      143.69      109.54     10.73 o 
   4   9  13      331.13      319.16     24.51 o 
   5   9  13      672.31      680.64     18.16 o 
   6   9  13      283.04      284.35     12.53 o 
   7   9  13      117.99      113.81      5.01 o 
   8   9  13      178.81      217.63      6.68 o 
   9   9  13       15.87       19.40      4.38 o 
  -9  10  13       40.10       35.72      4.01 o 
  -8  10  13      190.78      204.95      6.44 o 
  -7  10  13      305.72      300.73     11.59 o 
  -6  10  13        1.98        0.73      4.64 o 
  -5  10  13      130.10      137.94      6.82 o 
  -4  10  13      307.55      268.33     13.95 o 
  -3  10  13      161.76      159.78      8.14 o 
  -2  10  13       90.49       84.57      9.71 o 
  -1  10  13      312.27      320.34     17.98 o 
   0  10  13      122.49      120.95     10.77 o 
   1  10  13      313.43      307.84     14.68 o 
   2  10  13       87.27       75.43      5.92 o 
   3  10  13      157.56      189.87     10.46 o 
   4  10  13      313.70      292.87     12.88 o 
   5  10  13      133.70      140.31      9.75 o 
   6  10  13        2.01        4.43      4.14 o 
   7  10  13      300.14      305.81     11.48 o 
   8  10  13      192.06      196.45      8.70 o 
   9  10  13       39.33       44.53      4.76 o 
  -8  11  13        5.96        7.82      2.54 o 
  -7  11  13       49.79       44.29      3.31 o 
  -6  11  13      181.39      218.03      5.70 o 
  -5  11  13      146.56      150.14      6.95 o 
  -4  11  13       79.56       71.92      6.47 o 
  -3  11  13       77.43       74.73      6.34 o 
  -2  11  13      182.57      179.36      8.13 o 
  -1  11  13      203.69      215.69     11.38 o 
   0  11  13       33.09       25.90      8.04 o 
   1  11  13      206.36      234.17     12.62 o 
   2  11  13      184.57      199.15     12.90 o 
   3  11  13       78.29       92.13      8.62 o 
   4  11  13       78.69       87.96      8.36 o 
   5  11  13      144.72      164.55      9.78 o 
   6  11  13      182.40      197.50      9.68 o 
   7  11  13       52.37       50.79      6.71 o 
   8  11  13        5.92       10.98      4.24 o 
  -7  12  13      434.83      498.86     10.34 o 
  -6  12  13       92.64       96.27      7.10 o 
  -5  12  13       79.79       85.15      4.20 o 
  -4  12  13        3.03        3.88      4.40 o 
  -3  12  13       12.80       18.90      4.80 o 
  -2  12  13      159.34      168.63      7.23 o 
  -1  12  13       41.05       47.49      7.93 o 
   0  12  13      799.93      826.23     19.79 o 
   1  12  13       43.15       41.40      8.20 o 
   2  12  13      157.33      173.96     12.29 o 
   3  12  13       12.43       27.82      6.17 o 
   4  12  13        3.13        6.45      5.70 o 
   5  12  13       79.39       88.99      7.51 o 
   6  12  13       90.90       99.89      6.90 o 
   7  12  13      429.32      518.94     10.87 o 
  -6  13  13       19.21       20.76      4.29 o 
  -5  13  13      204.03      214.13      8.14 o 
  -4  13  13      155.87      174.65      6.26 o 
  -3  13  13       60.34       63.44      5.27 o 
  -2  13  13       77.10       84.54      5.74 o 
  -1  13  13      131.46      134.40      9.43 o 
   0  13  13      108.61      113.18      8.98 o 
   1  13  13      132.19      131.67      6.20 o 
   2  13  13       78.00       83.68      4.69 o 
   3  13  13       61.26       64.61      6.12 o 
   4  13  13      155.74      174.40      7.90 o 
   5  13  13      207.57      217.58      8.18 o 
   6  13  13       19.06       20.15      4.22 o 
  -5  14  13       21.11       27.90      3.83 o 
  -4  14  13       38.67       34.08      3.33 o 
  -3  14  13      288.24      316.79      9.76 o 
  -2  14  13      121.06      114.03      5.40 o 
  -1  14  13       61.75       66.79      4.77 o 
   0  14  13      436.43      473.24      8.58 o 
   1  14  13       61.43       66.52      6.06 o 
   2  14  13      119.57      108.32      5.64 o 
   3  14  13      282.30      306.10      7.80 o 
   4  14  13       36.59       26.78      3.75 o 
  -3  15  13       87.94       95.95      4.77 o 
  -2  15  13      240.94      269.10      5.23 o 
  -1  15  13      102.08      109.97      5.72 o 
   0  15  13      167.93      176.09      6.37 o 
   0   0  14       49.04       32.57     11.53 o 
   1   0  14      758.68      765.85     36.68 o 
   2   0  14       18.54       34.45      8.67 o 
   3   0  14      114.37      130.67      7.55 o 
   4   0  14      104.75       92.18      8.88 o 
   5   0  14        8.91        9.82      5.09 o 
   6   0  14      175.57      163.46     11.91 o 
   7   0  14      470.51      492.15     19.36 o 
   8   0  14     1335.73     1293.73     22.44 o 
   9   0  14      492.69      496.43      9.08 o 
  10   0  14      695.75      695.14      9.13 o 
  11   0  14       14.57       11.39      4.59 o 
 -11   1  14      272.23      285.18      8.14 o 
 -10   1  14      139.18      129.08      5.00 o 
  -9   1  14       19.94       22.01      4.37 o 
  -8   1  14      104.42       99.11      5.01 o 
  -7   1  14      216.84      200.99      8.13 o 
  -6   1  14      424.11      390.75     10.82 o 
  -5   1  14      208.03      189.84      9.11 o 
  -4   1  14     1520.65     1498.86     43.38 o 
  -3   1  14      449.36      430.09      8.91 o 
  -2   1  14      637.44      638.08     26.85 o 
  -1   1  14      694.29      643.42     29.40 o 
   0   1  14       30.53       22.34      7.98 o 
   1   1  14      700.24      620.67     17.13 o 
   2   1  14      636.77      631.89     25.38 o 
   3   1  14      449.68      447.83     15.46 o 
   4   1  14     1526.24     1470.47     41.38 o 
   5   1  14      211.24      188.83     10.92 o 
   6   1  14      426.70      424.08      9.63 o 
   7   1  14      213.86      206.81      9.78 o 
   8   1  14      104.57      100.96      6.00 o 
   9   1  14       19.32       21.29      4.29 o 
  10   1  14      143.13      135.54      4.90 o 
  11   1  14      269.74      261.23      8.29 o 
 -11   2  14      409.62      401.46      6.34 o 
 -10   2  14       63.29       60.55      3.99 o 
  -9   2  14      174.37      177.95      6.16 o 
  -8   2  14      547.87      559.74     23.86 o 
  -7   2  14      204.22      182.85     11.73 o 
  -6   2  14      289.90      269.11      8.20 o 
  -5   2  14      194.53      185.69     10.53 o 
  -4   2  14      139.72      136.26      7.37 o 
  -3   2  14      888.51      819.45     19.84 o 
  -2   2  14      491.45      485.74     10.66 o 
  -1   2  14      459.23      429.00     11.19 o 
   0   2  14       93.72       67.02      7.82 o 
   1   2  14      455.71      433.92     19.63 o 
   2   2  14      489.45      456.55     15.67 o 
   3   2  14      889.29      831.56     15.21 o 
   4   2  14      139.93      122.44      5.67 o 
   5   2  14      194.53      177.06      6.61 o 
   6   2  14      298.05      286.83     14.91 o 
   7   2  14      206.14      194.82     10.00 o 
   8   2  14      539.38      544.65      9.99 o 
   9   2  14      176.13      188.43      6.13 o 
  10   2  14       63.28       61.99      4.42 o 
 -11   3  14      305.82      319.08      8.36 o 
 -10   3  14      426.74      474.38      8.84 o 
  -9   3  14      116.91      114.37      5.39 o 
  -8   3  14       22.12       25.74      4.44 o 
  -7   3  14      705.24      625.67     12.23 o 
  -6   3  14      193.86      181.71      7.02 o 
  -5   3  14      169.05      170.09      7.36 o 
  -4   3  14       76.44       80.36      6.20 o 
  -3   3  14     1188.54     1156.45     16.99 o 
  -2   3  14      318.28      333.04     12.47 o 
  -1   3  14       58.25       55.75     13.29 o 
   0   3  14     1221.56     1111.59     19.54 o 
   1   3  14       59.66       54.58      5.67 o 
   2   3  14      318.89      320.60      9.78 o 
   3   3  14     1183.91     1125.69     15.29 o 
   4   3  14       75.49       80.36      4.86 o 
   5   3  14      167.33      156.27      6.26 o 
   6   3  14      190.94      188.36      7.33 o 
   7   3  14      714.02      642.30     16.06 o 
   8   3  14       21.28       25.91      4.55 o 
   9   3  14      116.28      116.38      5.71 o 
  10   3  14      423.71      468.35      8.12 o 
  11   3  14      303.79      261.60      7.55 o 
 -10   4  14       56.58       47.05      4.49 o 
  -9   4  14       40.70       42.96      8.29 o 
  -8   4  14      433.20      443.47      8.52 o 
  -7   4  14       19.05       15.42      4.58 o 
  -6   4  14      420.13      376.64      9.05 o 
  -5   4  14      309.08      320.14      8.57 o 
  -4   4  14       76.12       78.81      6.78 o 
  -3   4  14     1148.60     1138.73     31.62 o 
  -2   4  14       60.41       66.29      4.96 o 
  -1   4  14      510.07      507.04     11.91 o 
   0   4  14      348.54      303.39      9.60 o 
   1   4  14      509.74      502.15     16.63 o 
   2   4  14       58.28       56.82      5.66 o 
   3   4  14     1152.25     1121.06     14.93 o 
   4   4  14       75.89       81.56      4.92 o 
   5   4  14      307.24      300.51      9.03 o 
   6   4  14      426.29      389.89     10.14 o 
   7   4  14       20.07       16.68      3.94 o 
   8   4  14      433.09      456.18      7.73 o 
   9   4  14       41.78       47.57      4.10 o 
  10   4  14       56.40       49.45      6.48 o 
 -10   5  14      309.55      330.24     10.00 o 
  -9   5  14      132.67      132.82      4.75 o 
  -8   5  14      152.37      138.88      5.60 o 
  -7   5  14      479.44      466.17      9.18 o 
  -6   5  14      139.90      136.38      6.37 o 
  -5   5  14       86.28       86.12      5.70 o 
  -4   5  14      100.68       90.25      4.89 o 
  -3   5  14      234.68      229.61      6.46 o 
  -2   5  14     2020.62     1906.03     27.34 o 
  -1   5  14       55.90       72.38      6.47 o 
   0   5  14     1059.66     1003.63     65.58 o 
   1   5  14       53.83       64.44      6.20 o 
   2   5  14     2035.31     1874.31     32.63 o 
   3   5  14      231.34      227.13      9.91 o 
   4   5  14       98.91       84.44      4.90 o 
   5   5  14       87.18       78.93      6.36 o 
   6   5  14      135.84      132.17      6.48 o 
   7   5  14      483.04      485.74     12.63 o 
   8   5  14      152.36      143.92      4.96 o 
   9   5  14      134.63      143.72     12.65 o 
  10   5  14      310.62      318.52      9.48 o 
 -10   6  14      270.13      276.81      8.57 o 
  -9   6  14       86.64       83.81      4.74 o 
  -8   6  14      105.99      109.97      6.35 o 
  -7   6  14       93.89       91.82      5.34 o 
  -6   6  14       42.01       34.48      4.80 o 
  -5   6  14       72.66       77.59      9.19 o 
  -4   6  14      289.47      319.37      9.37 o 
  -3   6  14      395.87      380.16     11.39 o 
  -2   6  14       66.34       70.05      6.53 o 
  -1   6  14      375.75      363.60      9.17 o 
   0   6  14     2210.07     2064.28     52.47 o 
   1   6  14      370.92      364.18     11.56 o 
   2   6  14       64.78       61.02      6.24 o 
   3   6  14      393.69      352.37     12.50 o 
   4   6  14      293.87      297.00     10.46 o 
   5   6  14       75.38       85.38      6.18 o 
   6   6  14       43.19       40.68      5.95 o 
   7   6  14       94.22       94.12      5.09 o 
   8   6  14      107.62      115.55      4.86 o 
   9   6  14       83.23       83.47      6.97 o 
 -10   7  14       41.58       44.41      4.30 o 
  -9   7  14        6.46        6.64      3.98 o 
  -8   7  14      438.89      457.90      9.47 o 
  -7   7  14      289.05      279.14      8.82 o 
  -6   7  14       89.84       90.12      7.03 o 
  -5   7  14       45.53       48.97      7.10 o 
  -4   7  14      107.14      110.52      5.98 o 
  -3   7  14      471.33      468.26     18.12 o 
  -2   7  14      180.28      167.54      8.80 o 
  -1   7  14      982.18      967.88     16.97 o 
   0   7  14     1383.25     1319.54     36.99 o 
   1   7  14      980.17      949.77     23.14 o 
   2   7  14      179.61      172.57     11.80 o 
   3   7  14      469.52      506.50     13.27 o 
   4   7  14      107.84      109.24      7.65 o 
   5   7  14       45.84       47.83      9.49 o 
   6   7  14       91.47       88.59      6.30 o 
   7   7  14      290.60      295.86     11.75 o 
   8   7  14      444.18      484.28      7.45 o 
   9   7  14        6.83        0.19      4.41 o 
  -9   8  14      276.27      336.78      9.36 o 
  -8   8  14       43.35       48.81      3.74 o 
  -7   8  14      347.96      358.70     10.34 o 
  -6   8  14       44.77       42.42      5.64 o 
  -5   8  14      161.29      160.92     17.02 o 
  -4   8  14      453.23      468.14     16.04 o 
  -3   8  14      917.16      855.87     15.55 o 
  -2   8  14      319.35      295.29     10.16 o 
  -1   8  14       22.95       29.43      6.05 o 
   0   8  14      313.38      308.77     10.14 o 
   1   8  14       23.05       22.90      7.96 o 
   2   8  14      325.67      293.88     14.22 o 
   3   8  14      904.26      898.60     25.85 o 
   4   8  14      455.59      507.42     22.75 o 
   5   8  14      163.38      168.15     10.30 o 
   6   8  14       44.31       44.02      5.57 o 
   7   8  14      345.90      353.05     12.97 o 
   8   8  14       42.75       48.71      6.56 o 
  -8   9  14       38.25       44.12      3.04 o 
  -7   9  14      109.37      101.12      4.35 o 
  -6   9  14      292.01      288.82     12.13 o 
  -5   9  14      122.63      122.72      7.02 o 
  -4   9  14      496.36      425.98     10.93 o 
  -3   9  14      303.62      289.00      9.80 o 
  -2   9  14       26.50       30.29      5.86 o 
  -1   9  14       87.85      101.31      7.25 o 
   0   9  14      645.09      611.61     36.99 o 
   1   9  14       88.65       84.50      9.57 o 
   2   9  14       27.17       26.70      8.22 o 
   3   9  14      301.37      332.74     10.22 o 
   4   9  14      500.99      488.20     16.70 o 
   5   9  14      122.12      129.14      9.53 o 
   6   9  14      291.94      306.41      8.34 o 
   7   9  14      112.92      111.33      5.28 o 
   8   9  14       39.33       35.00      5.68 o 
  -8  10  14       64.39       58.24      4.37 o 
  -7  10  14      258.00      279.32      5.28 o 
  -6  10  14      137.06      145.68      4.07 o 
  -5  10  14      282.81      291.43      8.67 o 
  -4  10  14      396.79      382.95     13.72 o 
  -3  10  14        0.68        1.36      4.85 o 
  -2  10  14      108.89      110.13      6.94 o 
  -1  10  14       17.24       16.48      5.40 o 
   0  10  14      334.29      273.86     13.45 o 
   1  10  14       17.08       17.06      8.43 o 
   2  10  14      109.59      105.92     10.14 o 
   3  10  14        0.52        0.68      4.86 o 
   4  10  14      399.68      414.97     13.08 o 
   5  10  14      283.08      300.94     11.46 o 
   6  10  14      132.93      145.04      6.91 o 
   7  10  14      256.91      281.25      9.68 o 
   8  10  14       63.29       66.92      5.38 o 
  -7  11  14        3.51        7.80      3.80 o 
  -6  11  14       94.31      100.02      4.96 o 
  -5  11  14      112.99      117.54      4.67 o 
  -4  11  14      540.32      546.63     10.58 o 
  -3  11  14       33.79       33.63      5.30 o 
  -2  11  14        2.65        8.02      4.79 o 
  -1  11  14      196.52      214.65      7.69 o 
   0  11  14       19.53       32.63      8.08 o 
   1  11  14      192.84      195.58     11.65 o 
   3  11  14       33.82       42.03      5.25 o 
   4  11  14      543.75      581.30     13.99 o 
   5  11  14      112.83      111.81      7.47 o 
   6  11  14       96.09      105.51      7.16 o 
   7  11  14        3.46        8.80      4.14 o 
  -6  12  14      347.38      384.83      9.22 o 
  -5  12  14      160.93      176.74      4.50 o 
  -4  12  14      112.72      128.64      4.97 o 
  -3  12  14       12.03       10.50      4.06 o 
  -2  12  14       12.73       13.30      4.11 o 
  -1  12  14       47.26       52.60      7.71 o 
   0  12  14      238.07      236.20     11.29 o 
   1  12  14       50.28       47.83      7.71 o 
   2  12  14       12.34       18.66     10.57 o 
   3  12  14       10.80       10.02      2.98 o 
   4  12  14      116.75      145.16      7.24 o 
   5  12  14      162.26      185.20      7.47 o 
   6  12  14      344.38      380.09      8.68 o 
  -5  13  14       77.32       88.83      5.08 o 
  -4  13  14      156.16      174.22      5.19 o 
  -3  13  14       16.00       18.89      3.78 o 
  -2  13  14      108.84      104.82      5.29 o 
  -1  13  14       50.01       72.14      5.03 o 
   0  13  14      442.52      510.77     15.26 o 
   1  13  14       48.97       68.09      6.24 o 
   2  13  14      110.23      113.32      6.48 o 
   4  13  14      158.35      164.53      4.02 o 
  -3  14  14       44.30       43.53      4.80 o 
  -2  14  14       90.80       90.31      4.03 o 
  -1  14  14       66.01       76.43      4.09 o 
   0  14  14       30.98       27.79      4.64 o 
   1  14  14       63.92       66.32      4.66 o 
   1   0  15      340.93      312.81     13.79 o 
   2   0  15      927.73      877.65     20.31 o 
   3   0  15      616.20      569.98     13.76 o 
   4   0  15      804.73      725.60     37.03 o 
   5   0  15        0.74        2.47      3.84 o 
   6   0  15      793.94      676.65     14.68 o 
   7   0  15      110.48      104.46      5.18 o 
   8   0  15      116.35      132.81      5.91 o 
   9   0  15      249.50      258.91      6.47 o 
  10   0  15      446.71      463.01      9.10 o 
 -10   1  15       19.95       20.03      3.44 o 
  -9   1  15      121.12      124.90      5.04 o 
  -8   1  15       72.44       68.36      4.24 o 
  -7   1  15      265.99      237.08      6.55 o 
  -6   1  15       22.53       21.52      7.06 o 
  -5   1  15       79.58       82.12      6.38 o 
  -4   1  15      376.62      399.37     13.49 o 
  -3   1  15      996.46      881.00     12.09 o 
  -2   1  15      263.89      250.10     10.46 o 
  -1   1  15      243.70      261.16     14.05 o 
   0   1  15      216.08      167.37     11.51 o 
   1   1  15      238.84      234.83     13.00 o 
   2   1  15      257.16      225.96     23.25 o 
   3   1  15      993.76      884.92     13.38 o 
   4   1  15      373.40      378.41      7.40 o 
   5   1  15       78.00       82.48      5.62 o 
   6   1  15       21.82       16.85      6.21 o 
   7   1  15      267.49      242.20      9.55 o 
   8   1  15       74.04       62.87      5.02 o 
   9   1  15      119.46      127.43      5.11 o 
  10   1  15       20.27       21.52      3.35 o 
 -10   2  15      114.74      120.11      4.71 o 
  -9   2  15       23.43       29.06      3.79 o 
  -8   2  15      546.27      560.89     12.33 o 
  -7   2  15       30.83       30.38      4.54 o 
  -6   2  15      145.52      130.93      8.11 o 
  -5   2  15      195.25      177.60     12.07 o 
  -4   2  15     1538.60     1516.14     33.35 o 
  -3   2  15      562.52      517.79     10.17 o 
  -2   2  15     1758.06     1660.65     40.91 o 
  -1   2  15     1580.13     1403.10     27.85 o 
   0   2  15      169.05      149.83      8.00 o 
   1   2  15     1581.08     1394.41     18.29 o 
   2   2  15     1758.22     1604.63     19.54 o 
   3   2  15      561.49      513.39     14.51 o 
   4   2  15     1531.44     1479.67     20.49 o 
   5   2  15      195.11      172.46     11.93 o 
   6   2  15      148.05      118.95      8.27 o 
   7   2  15       29.48       34.12      4.15 o 
   8   2  15      547.15      556.59      9.37 o 
   9   2  15       23.47       27.56      3.83 o 
  10   2  15      113.59      121.54      4.30 o 
 -10   3  15       48.82       49.68      3.63 o 
  -9   3  15      194.39      192.09      5.47 o 
  -8   3  15      366.60      356.30      8.45 o 
  -7   3  15      853.81      861.18     18.93 o 
  -6   3  15      531.94      518.78     20.74 o 
  -5   3  15      219.54      235.13      9.96 o 
  -4   3  15        9.76       12.08      5.50 o 
  -3   3  15      249.84      236.74      8.66 o 
  -2   3  15     1645.95     1528.37     28.51 o 
  -1   3  15      304.70      267.10     13.79 o 
   0   3  15      130.40      125.03      6.32 o 
   1   3  15      305.74      255.61     10.46 o 
   2   3  15     1650.15     1518.34     22.31 o 
   3   3  15      255.73      238.16     10.47 o 
   4   3  15       10.18        6.11      3.93 o 
   5   3  15      218.64      225.29     10.96 o 
   6   3  15      526.70      495.30     15.63 o 
   7   3  15      863.41      850.42     15.37 o 
   8   3  15      367.74      361.09      7.73 o 
   9   3  15      193.29      195.80      5.46 o 
  10   3  15       48.88       42.76      4.61 o 
 -10   4  15       62.67       70.32      5.17 o 
  -9   4  15      299.09      307.52      6.10 o 
  -8   4  15        4.64        5.74      3.46 o 
  -7   4  15       69.58       69.71      4.85 o 
  -6   4  15       99.30       88.12      5.40 o 
  -5   4  15      128.24      115.76      8.31 o 
  -4   4  15      223.55      217.17      7.67 o 
  -3   4  15       27.90       23.03      5.51 o 
  -2   4  15      371.92      357.37     10.15 o 
  -1   4  15       34.15       30.91      6.20 o 
   0   4  15       10.64       22.04      5.66 o 
   1   4  15       31.69       31.01      4.92 o 
   2   4  15      371.51      332.52     11.64 o 
   3   4  15       26.98       22.81      6.52 o 
   4   4  15      226.13      213.44      6.30 o 
   5   4  15      130.62      123.85      5.83 o 
   6   4  15      100.74       91.68      5.72 o 
   7   4  15       67.51       66.47      6.38 o 
   8   4  15        4.91        4.58      3.62 o 
   9   4  15      299.18      327.06      7.08 o 
  -9   5  15      116.14      114.53      7.49 o 
  -8   5  15       95.24      101.89      8.05 o 
  -7   5  15      127.51      127.38      5.43 o 
  -6   5  15      173.25      177.85      6.42 o 
  -5   5  15      104.66       97.06      7.48 o 
  -4   5  15      272.85      294.58     11.34 o 
  -3   5  15      437.84      424.60     21.60 o 
  -2   5  15     1073.99     1000.50     23.83 o 
  -1   5  15      248.03      220.63     15.67 o 
   0   5  15      360.55      315.22     10.08 o 
   1   5  15      244.84      209.83      8.70 o 
   2   5  15     1067.73      976.31     17.85 o 
   3   5  15      446.20      415.39     23.69 o 
   4   5  15      275.68      285.46      6.79 o 
   5   5  15      103.12      103.43      5.49 o 
   6   5  15      172.30      183.62      6.67 o 
   7   5  15      128.01      126.86      9.21 o 
   8   5  15       94.08      109.81      7.96 o 
   9   5  15      119.24      108.19      4.29 o 
  -9   6  15       13.02        7.66      3.43 o 
  -8   6  15       86.88       93.16      5.18 o 
  -7   6  15       11.34       11.86      5.09 o 
  -6   6  15       98.50       90.01      6.57 o 
  -5   6  15      221.46      209.13      8.82 o 
  -4   6  15      341.78      351.30     10.70 o 
  -3   6  15      917.54      906.74     32.99 o 
  -2   6  15      893.03      841.17     17.16 o 
  -1   6  15      203.58      204.62      8.25 o 
   0   6  15     1559.38     1481.43     25.53 o 
   1   6  15      204.47      199.82      7.23 o 
   2   6  15      888.81      824.45     37.10 o 
   3   6  15      919.23      889.23     27.34 o 
   4   6  15      350.33      341.96     12.22 o 
   5   6  15      222.71      214.37      9.54 o 
   6   6  15       98.67       94.32      6.28 o 
   7   6  15       12.24       13.24      4.65 o 
   8   6  15       88.51       90.65      6.85 o 
  -9   7  15       14.40       15.78      3.94 o 
  -8   7  15      141.95      170.08      5.66 o 
  -7   7  15       80.61       91.27      5.70 o 
  -6   7  15      189.36      200.78      6.28 o 
  -5   7  15       53.86       67.08      4.85 o 
  -4   7  15      600.07      610.93     11.47 o 
  -3   7  15      448.30      431.25     24.02 o 
  -2   7  15      217.25      230.78      9.37 o 
  -1   7  15      604.89      571.54     18.23 o 
   0   7  15      532.48      545.04     12.60 o 
   1   7  15      608.58      565.97     17.94 o 
   2   7  15      213.62      215.35     14.44 o 
   3   7  15      454.77      441.92     20.55 o 
   4   7  15      611.37      625.40     14.21 o 
   5   7  15       53.56       73.17      6.81 o 
   6   7  15      189.60      199.04      7.52 o 
   7   7  15       83.55       89.07      7.78 o 
   8   7  15      142.36      157.16      7.02 o 
  -8   8  15       42.90       50.90      4.34 o 
  -7   8  15       11.67       13.92      3.55 o 
  -6   8  15      891.20      963.77     12.28 o 
  -5   8  15      114.35      114.43      5.62 o 
  -4   8  15       97.61       86.58      6.60 o 
  -3   8  15      123.13      137.74      7.80 o 
  -2   8  15       97.96       91.56      7.03 o 
  -1   8  15       61.32       53.10      6.37 o 
   0   8  15      582.19      597.04     21.57 o 
   1   8  15       63.91       57.88      8.81 o 
   3   8  15      124.07      136.50     14.80 o 
   4   8  15       94.56      100.10      7.11 o 
   5   8  15      117.15      118.09      8.61 o 
   6   8  15      887.67      964.81     13.08 o 
   7   8  15       12.01       15.93      3.76 o 
  -7   9  15      105.46      116.17      5.98 o 
  -6   9  15      137.47      158.94      4.72 o 
  -5   9  15      144.01      160.08      9.04 o 
  -4   9  15       19.27       13.56      4.83 o 
  -3   9  15      117.24      114.86      6.80 o 
  -2   9  15       34.86       44.35      5.84 o 
  -1   9  15      202.60      201.06      8.20 o 
   0   9  15      814.29      886.37     43.86 o 
   1   9  15      207.36      194.36     11.58 o 
   2   9  15       34.50       33.86     11.86 o 
   3   9  15      115.47      117.38     13.93 o 
   4   9  15       18.29       16.86      5.44 o 
   5   9  15      143.08      166.37      8.63 o 
   6   9  15      134.06      137.82      5.73 o 
   7   9  15      105.80      118.68      4.48 o 
  -7  10  15      102.48       97.93      5.74 o 
  -6  10  15      254.32      256.52      7.31 o 
  -5  10  15       51.25       54.79      4.85 o 
  -4  10  15       53.37       45.46      4.95 o 
  -3  10  15      178.27      176.80      7.19 o 
  -2  10  15      314.55      358.14     14.92 o 
  -1  10  15       20.86       21.24      4.70 o 
   0  10  15      640.86      605.99     17.56 o 
   1  10  15       20.60       25.61      7.96 o 
   4  10  15       52.58       62.18      6.27 o 
   5  10  15       50.59       56.46      4.35 o 
   6  10  15      253.92      257.67      5.98 o 
   7  10  15      101.01      100.82      5.38 o 
  -6  11  15      621.92      662.23      7.97 o 
  -5  11  15        0.83        2.83      2.56 o 
  -4  11  15       12.29       12.11      3.91 o 
  -3  11  15      304.76      363.47      8.33 o 
  -2  11  15       82.49       95.10      5.50 o 
  -1  11  15       55.97       67.28      5.76 o 
   0  11  15        2.86        7.02      6.86 o 
   1  11  15       56.34       60.33      7.83 o 
   2  11  15       80.31      118.62     14.04 o 
   4  11  15       12.23        5.88      4.08 o 
   5  11  15        0.65        3.33      2.86 o 
   6  11  15      623.55      651.93     10.15 o 
  -5  12  15       42.53       59.24      4.49 o 
  -4  12  15      253.22      284.55      4.93 o 
  -3  12  15      316.29      327.55      7.23 o 
  -2  12  15      183.70      173.76      5.31 o 
  -1  12  15      184.97      183.41      9.16 o 
   0  12  15      137.62      145.27      8.67 o 
   1  12  15      184.13      230.55     14.61 o 
   2  12  15      183.32      178.71      6.59 o 
   4  12  15      251.14      284.62      8.15 o 
  -3  13  15       18.83       16.97      2.92 o 
  -2  13  15      219.28      237.54      5.74 o 
  -1  13  15       68.12       73.49      4.21 o 
   0  13  15      258.92      305.54     36.22 o 
   1  13  15       69.32       76.41      4.72 o 
   0   0  16      410.71      349.41     21.59 o 
   1   0  16      100.28       87.97      6.98 o 
   2   0  16      873.40      841.30     11.99 o 
   3   0  16      745.96      663.98     11.32 o 
   4   0  16      257.78      264.94      8.73 o 
   5   0  16     1152.36     1177.07     19.96 o 
   6   0  16      451.20      441.80      9.86 o 
   7   0  16       20.92       17.92      4.59 o 
   8   0  16        2.92        4.22      3.45 o 
   9   0  16        0.17       -3.09      3.09 o 
  -9   1  16        6.11        6.76      3.33 o 
  -8   1  16      345.04      385.89     13.40 o 
  -7   1  16       68.00       61.13      5.12 o 
  -6   1  16      579.32      538.52     10.95 o 
  -5   1  16      168.98      170.72      6.02 o 
  -4   1  16      230.27      208.73      7.36 o 
  -3   1  16      913.11      870.06     13.02 o 
  -2   1  16      234.10      231.52      7.78 o 
  -1   1  16      183.36      167.38      6.56 o 
   0   1  16       53.96       51.45      7.11 o 
   1   1  16      180.83      162.12      8.29 o 
   2   1  16      235.04      229.68      7.31 o 
   3   1  16      905.04      871.90     10.58 o 
   4   1  16      231.46      201.83      6.48 o 
   5   1  16      169.41      158.91      5.30 o 
   6   1  16      577.69      561.01     13.03 o 
   7   1  16       67.48       58.97      5.08 o 
   8   1  16      339.00      383.09      9.52 o 
   9   1  16        6.45        7.71      3.26 o 
  -9   2  16      109.13      119.62      4.66 o 
  -8   2  16      202.06      221.88      4.83 o 
  -7   2  16       40.31       43.51      3.74 o 
  -6   2  16       55.17       60.56      6.40 o 
  -5   2  16      310.23      313.37     10.79 o 
  -4   2  16      811.69      767.57     19.31 o 
  -3   2  16      110.69      103.18      6.14 o 
  -2   2  16       31.75       29.52      5.11 o 
  -1   2  16      217.52      205.68      9.83 o 
   0   2  16       61.76       58.12      6.71 o 
   1   2  16      217.89      220.72      9.25 o 
   2   2  16       31.95       33.35      6.07 o 
   3   2  16      111.74      103.96      6.62 o 
   4   2  16      826.79      793.64     24.52 o 
   5   2  16      313.59      317.77     14.63 o 
   6   2  16       55.11       53.02      6.77 o 
   7   2  16       40.49       41.91      4.79 o 
   8   2  16      200.72      213.16      7.73 o 
   9   2  16      109.07      105.54      6.71 o 
  -9   3  16        2.97        2.18      4.74 o 
  -8   3  16       22.97       30.53      2.93 o 
  -7   3  16      112.34      106.25      4.85 o 
  -6   3  16      100.39       88.12     12.38 o 
  -5   3  16      169.71      163.92      8.60 o 
  -4   3  16      241.50      226.23      7.33 o 
  -3   3  16      618.75      628.28     10.99 o 
  -2   3  16       33.20       41.94      5.08 o 
  -1   3  16      147.42      135.10      8.98 o 
   0   3  16      493.98      468.97     13.49 o 
   1   3  16      149.34      152.48      9.07 o 
   2   3  16       33.17       38.56      7.47 o 
   3   3  16      615.64      591.14     17.88 o 
   4   3  16      237.12      218.51     13.02 o 
   5   3  16      169.33      179.01      8.83 o 
   6   3  16       98.07       89.30      8.04 o 
   7   3  16      113.37      113.62      6.93 o 
   8   3  16       21.97       27.43      4.66 o 
   9   3  16        2.99        4.07      4.25 o 
  -9   4  16      376.85      403.50      9.97 o 
  -8   4  16       46.10       51.45      3.71 o 
  -7   4  16      148.78      154.45      6.73 o 
  -6   4  16       54.13       58.66      5.97 o 
  -5   4  16       11.25       10.80      4.78 o 
  -4   4  16       35.62       36.45      4.47 o 
  -3   4  16      658.64      687.94     33.66 o 
  -2   4  16       20.50       18.15      7.74 o 
  -1   4  16     2844.95     2536.74     27.61 o 
   0   4  16      231.81      220.96      7.64 o 
   1   4  16     2861.79     2586.21     28.16 o 
   2   4  16       20.07       16.22      6.83 o 
   3   4  16      663.50      686.98     18.41 o 
   4   4  16       37.49       37.27      5.66 o 
   5   4  16       11.58        5.84      6.06 o 
   6   4  16       54.63       56.91      6.36 o 
   7   4  16      149.61      149.28      7.20 o 
   8   4  16       46.30       47.94      6.21 o 
   9   4  16      380.64      394.14      8.64 o 
  -8   5  16        2.33        2.12      3.27 o 
  -7   5  16      100.62      106.22      5.78 o 
  -6   5  16       96.94       90.96      6.26 o 
  -5   5  16       16.81       17.14      4.56 o 
  -4   5  16       18.43       20.45      6.83 o 
  -3   5  16      228.73      221.42      6.73 o 
  -2   5  16      193.19      178.56     15.92 o 
  -1   5  16      615.67      585.87     24.64 o 
   0   5  16       12.63       12.09      4.31 o 
   1   5  16      614.53      578.43     11.60 o 
   2   5  16      192.46      161.19      9.05 o 
   3   5  16      227.73      221.77     15.92 o 
   4   5  16       19.15       15.42     12.97 o 
   5   5  16       15.17       16.75      4.36 o 
   6   5  16       96.45       95.55      8.86 o 
   7   5  16      100.37      112.97      8.25 o 
   8   5  16        2.62        3.54      4.74 o 
  -8   6  16       20.52       24.59      3.28 o 
  -7   6  16       31.30       29.14      4.39 o 
  -6   6  16      218.16      217.12      7.50 o 
  -5   6  16      126.92      124.97      6.89 o 
  -4   6  16      122.00      137.37      5.50 o 
  -3   6  16      439.78      433.93     17.42 o 
  -2   6  16      168.98      160.42     16.55 o 
  -1   6  16      120.92      106.75      7.42 o 
   0   6  16        0.90        3.04      4.25 o 
   1   6  16      118.34      110.90      6.42 o 
   2   6  16      168.56      145.02     16.28 o 
   3   6  16      441.79      455.15     21.81 o 
   4   6  16      123.86      136.61     16.11 o 
   5   6  16      125.97      131.66      5.98 o 
   6   6  16      214.63      229.62      7.36 o 
   7   6  16       31.38       32.72      6.11 o 
   8   6  16       21.58       26.06      4.29 o 
  -8   7  16       89.87       82.33      3.88 o 
  -7   7  16       63.71       62.15      4.40 o 
  -6   7  16      152.87      160.00      5.21 o 
  -5   7  16        1.00        7.82      3.28 o 
  -4   7  16       83.85       87.15      6.24 o 
  -3   7  16      459.38      420.58     16.03 o 
  -2   7  16      741.81      774.87     13.89 o 
  -1   7  16      128.34      132.84      7.30 o 
   0   7  16      274.44      250.13      8.93 o 
   1   7  16      128.21      117.38      8.19 o 
   2   7  16      741.53      741.92     24.89 o 
   3   7  16      458.00      425.31     20.92 o 
   4   7  16       86.27      102.63     15.00 o 
   5   7  16        1.44        3.67      3.92 o 
   6   7  16      152.42      155.24      6.15 o 
   7   7  16       63.19       62.59      6.09 o 
  -7   8  16       31.76       33.89      3.31 o 
  -6   8  16      158.80      174.92      4.61 o 
  -5   8  16      179.03      169.54      9.98 o 
  -4   8  16       13.28       14.52      4.49 o 
  -3   8  16       15.58       14.48      4.94 o 
  -2   8  16       35.98       39.82      5.31 o 
  -1   8  16      206.70      204.57      8.09 o 
   0   8  16      431.64      417.15      9.84 o 
   1   8  16      207.80      193.01     14.92 o 
   2   8  16       35.61       32.31     12.01 o 
   3   8  16       16.09       17.97     12.05 o 
   4   8  16       13.80       20.87     11.99 o 
   5   8  16      179.35      182.28      9.71 o 
   6   8  16      158.12      185.95      5.92 o 
   7   8  16       31.50       33.53      4.42 o 
  -7   9  16      170.19      185.53      6.40 o 
  -6   9  16      119.65      108.19      4.47 o 
  -5   9  16      673.83      761.33     20.73 o 
  -4   9  16      234.43      252.34     11.50 o 
  -3   9  16      151.61      161.00      6.69 o 
  -2   9  16      217.46      206.99      7.43 o 
  -1   9  16      245.26      257.51      7.95 o 
   0   9  16       44.55       61.33      8.29 o 
   1   9  16      243.88      246.59     16.46 o 
   2   9  16      218.50      219.83     16.43 o 
   3   9  16      149.91      158.43     15.76 o 
   5   9  16      669.75      768.54      9.94 o 
   6   9  16      117.72      102.81      6.11 o 
  -6  10  16       11.09        8.06      4.07 o 
  -5  10  16       81.87       91.40      3.29 o 
  -4  10  16       25.02       21.51      5.19 o 
  -3  10  16      154.42      166.90      6.12 o 
  -2  10  16      295.09      295.17      7.59 o 
  -1  10  16      339.72      323.69      7.65 o 
   0  10  16      168.97      163.96      9.83 o 
   1  10  16      337.12      334.04     17.97 o 
   3  10  16      154.33      188.85     16.00 o 
   5  10  16       80.19       99.72      6.22 o 
  -5  11  16       38.80       42.21      4.10 o 
  -4  11  16       29.57       33.25      3.46 o 
  -3  11  16       48.20       52.70      3.94 o 
  -2  11  16      185.87      198.48      5.57 o 
  -1  11  16      214.27      221.12      9.85 o 
   0  11  16      596.93      671.77     21.26 o 
   1  11  16      210.49      255.51     16.32 o 
   4  11  16       28.06       33.19      4.90 o 
  -3  12  16      120.57      127.97      5.85 o 
  -2  12  16       66.17       73.41      4.05 o 
  -1  12  16       53.41       65.11     11.61 o 
   0  12  16       51.00       87.17     12.09 o 
   1  12  16       53.33       54.36     14.53 o 
   3  12  16      119.23      116.47      5.51 o 
   1   0  17      643.89      561.55     10.24 o 
   2   0  17      252.70      256.09      6.41 o 
   3   0  17        1.83        1.89      3.89 o 
   4   0  17       29.08       32.13      4.39 o 
   5   0  17       39.71       35.09      3.59 o 
   6   0  17     1098.15     1101.68     19.46 o 
   7   0  17       64.11       82.53      4.58 o 
   8   0  17      111.73      124.75      7.66 o 
   9   0  17       38.54       43.47      4.38 o 
  -9   1  17        6.60        6.60      3.65 o 
  -8   1  17       90.04       89.09      6.96 o 
  -7   1  17       28.76       27.85      3.92 o 
  -6   1  17       65.25       69.90      5.11 o 
  -5   1  17        8.05        9.51      3.15 o 
  -4   1  17       18.02       22.63      4.08 o 
  -3   1  17      199.14      191.68      8.98 o 
  -2   1  17       44.86       38.84      5.24 o 
  -1   1  17       98.73      100.14      8.74 o 
   0   1  17      100.95       93.30      6.15 o 
   1   1  17       98.36       87.24      4.81 o 
   2   1  17       42.76       32.73      4.19 o 
   3   1  17      202.15      189.30      5.76 o 
   4   1  17       17.45       17.27      4.22 o 
   5   1  17        7.53       11.40      3.18 o 
   6   1  17       68.73       85.65      5.38 o 
   7   1  17       28.92       30.66      3.98 o 
   8   1  17       89.87       91.71      6.85 o 
   9   1  17        6.42       10.44      3.53 o 
  -9   2  17       93.78       93.32      5.03 o 
  -8   2  17       19.03       12.31      6.35 o 
  -7   2  17      388.81      379.74      7.08 o 
  -6   2  17       89.10       80.51      5.05 o 
  -5   2  17      102.65      111.22      6.99 o 
  -4   2  17      240.34      251.60      7.37 o 
  -3   2  17      612.54      611.34     12.05 o 
  -2   2  17     3429.43     3109.20     52.35 o 
  -1   2  17      441.58      415.17     25.09 o 
   0   2  17      154.87      140.28     12.31 o 
   1   2  17      440.12      415.86     18.50 o 
   2   2  17     3430.20     3199.41     26.73 o 
   3   2  17      615.18      598.75      9.44 o 
   4   2  17      240.19      253.26      6.74 o 
   5   2  17      101.70      105.36      9.56 o 
   6   2  17       91.38       92.87      5.49 o 
   7   2  17      389.94      404.27     11.94 o 
   8   2  17       19.55       21.98      5.66 o 
  -8   3  17      603.27      669.95     13.10 o 
  -7   3  17       56.22       56.64      3.96 o 
  -6   3  17       21.88       27.81      4.13 o 
  -5   3  17      274.84      276.19      6.89 o 
  -4   3  17      302.31      296.76      7.01 o 
  -3   3  17      263.89      255.26      7.48 o 
  -2   3  17      128.09      122.44      8.26 o 
  -1   3  17       87.93       89.96      8.37 o 
   0   3  17        8.34        8.90      6.90 o 
   1   3  17       87.87       86.14      8.64 o 
   2   3  17      124.50      125.08     10.21 o 
   3   3  17      263.23      251.30      8.92 o 
   4   3  17      297.18      304.84      8.95 o 
   5   3  17      278.20      281.44     12.75 o 
   6   3  17       22.56       16.06      8.21 o 
   7   3  17       56.68       53.91      7.06 o 
   8   3  17      605.47      679.00     13.08 o 
  -8   4  17      196.99      201.26      8.87 o 
  -7   4  17       36.78       42.53      4.32 o 
  -6   4  17       34.56       41.95      5.07 o 
  -5   4  17       88.36       87.14      5.40 o 
  -4   4  17      378.96      391.03     15.63 o 
  -3   4  17       39.53       37.98      4.27 o 
  -2   4  17     1159.54     1094.65     30.67 o 
  -1   4  17      109.28      111.75      8.60 o 
   0   4  17        3.32       10.27      6.41 o 
   1   4  17      109.43      113.73      8.84 o 
   2   4  17     1165.46     1110.99     21.28 o 
   3   4  17       43.82       32.88      4.98 o 
   4   4  17      380.05      389.11     13.56 o 
   5   4  17       88.42       84.32      9.13 o 
   6   4  17       31.23       37.54      7.06 o 
   7   4  17       36.58       48.34      6.62 o 
   8   4  17      196.24      220.46      7.54 o 
  -8   5  17       55.11       54.48      4.55 o 
  -7   5  17       20.87       24.51      3.79 o 
  -6   5  17       22.80       22.25      4.34 o 
  -5   5  17       16.23       19.28      4.06 o 
  -4   5  17       28.61       18.82      4.38 o 
  -3   5  17      146.36      143.88      8.82 o 
  -2   5  17       14.60       14.39      3.88 o 
  -1   5  17      126.48      127.12      5.35 o 
   0   5  17        7.23        7.58      5.03 o 
   1   5  17      122.32      115.40      6.51 o 
   2   5  17       13.76       18.92      6.64 o 
   3   5  17      145.74      133.28     16.92 o 
   4   5  17       26.83       17.70      4.56 o 
   5   5  17       15.62       12.46      7.22 o 
   6   5  17       22.22       16.67      6.40 o 
   7   5  17       20.96       24.62      5.63 o 
   8   5  17       54.90       54.00      4.48 o 
  -7   6  17       20.58       21.79      3.62 o 
  -6   6  17       46.73       53.27      4.48 o 
  -5   6  17      353.80      375.00     14.85 o 
  -4   6  17       39.67       47.01      6.49 o 
  -3   6  17      696.64      600.68     13.40 o 
  -2   6  17      160.14      162.20      8.50 o 
  -1   6  17      399.02      375.37     18.42 o 
   0   6  17       67.95       61.88      7.11 o 
   1   6  17      401.89      374.44     10.96 o 
   2   6  17      160.24      150.64     16.11 o 
   3   6  17      697.23      634.00     24.62 o 
   4   6  17       38.73       50.12      4.63 o 
   5   6  17      353.01      366.91     12.68 o 
   6   6  17       45.24       49.27      6.37 o 
   7   6  17       20.98       27.81      4.81 o 
  -7   7  17       11.77       12.83      3.99 o 
  -6   7  17       64.65       65.97      6.72 o 
  -5   7  17       30.60       36.77     11.35 o 
  -4   7  17       24.31       25.43      3.65 o 
  -3   7  17      652.78      641.94     34.72 o 
  -2   7  17      150.60      152.31      6.10 o 
  -1   7  17       87.08       85.14      5.31 o 
   0   7  17       40.61       30.31      5.75 o 
   1   7  17       91.40       85.93     13.01 o 
   2   7  17      150.75      148.75     15.54 o 
   3   7  17      652.82      671.22     24.01 o 
   4   7  17       24.89       23.38      6.01 o 
   5   7  17       29.24       32.60      6.55 o 
   6   7  17       65.10       71.64      6.45 o 
   7   7  17       10.02       10.99      3.43 o 
  -6   8  17      355.50      359.77      9.57 o 
  -5   8  17      185.54      162.89      6.36 o 
  -4   8  17       30.75       43.72      3.67 o 
  -3   8  17      110.43      114.58      4.96 o 
  -2   8  17      189.89      203.81      6.88 o 
  -1   8  17       73.83       74.34      4.79 o 
   0   8  17      197.60      190.14      7.38 o 
   1   8  17       76.09       78.82     12.90 o 
   2   8  17      189.21      229.41     16.85 o 
   3   8  17      110.09      115.41     14.86 o 
   4   8  17       30.47       41.43      6.08 o 
   5   8  17      182.31      166.95      8.17 o 
   6   8  17      347.66      357.77      8.92 o 
  -6   9  17       56.29       60.92      4.29 o 
  -5   9  17      136.68      130.53      7.00 o 
  -4   9  17      307.68      324.18      6.54 o 
  -3   9  17       93.80      106.97      4.48 o 
  -2   9  17       58.27       62.43      6.81 o 
  -1   9  17       19.62       22.25      3.80 o 
   0   9  17        7.75       12.09     10.41 o 
   1   9  17       20.48       25.37     11.63 o 
   2   9  17       56.69       59.56     13.69 o 
   4   9  17      299.99      329.43     10.31 o 
  -4  10  17      155.47      152.55      4.21 o 
  -3  10  17      138.43      158.65      4.41 o 
  -2  10  17       61.88       65.76      3.63 o 
  -1  10  17       42.45       55.92     10.85 o 
   0  10  17       58.22       77.65     12.23 o 
   1  10  17       41.84       45.47     12.01 o 
   3  10  17      136.29      164.38      7.78 o 
   4  10  17      155.38      164.15      6.86 o 
  -3  11  17       34.71       50.06      3.89 o 
  -2  11  17       27.88       36.97     10.36 o 
  -1  11  17      163.56      201.16     14.60 o 
   0  11  17       60.15       71.69     12.58 o 
   1  11  17      163.64      227.12     15.80 o 
   3  11  17       35.73       40.29      4.20 o 
   0   0  18      125.74      103.53      8.47 o 
   1   0  18       29.93       33.71      3.99 o 
   2   0  18       63.03       58.51      4.77 o 
   3   0  18      568.43      568.26      9.04 o 
   4   0  18      290.16      290.26      6.53 o 
   5   0  18        1.96        1.84      2.69 o 
   6   0  18       32.68       33.45      5.34 o 
   7   0  18        2.97        3.02      3.07 o 
   8   0  18       20.67       23.21      4.02 o 
  -8   1  18      100.10      111.87      5.56 o 
  -7   1  18      116.65      117.52      4.70 o 
  -6   1  18        6.73        9.23      4.21 o 
  -5   1  18        3.22        4.25      3.32 o 
  -4   1  18       93.16       99.33      4.53 o 
  -3   1  18       84.29       74.34      4.39 o 
  -2   1  18      116.29      118.75      5.01 o 
  -1   1  18      177.19      147.70      6.92 o 
   0   1  18      606.38      577.43     11.85 o 
   1   1  18      179.36      168.45      5.64 o 
   2   1  18      115.75      119.56      5.46 o 
   3   1  18       84.61       82.54      4.99 o 
   4   1  18       94.54       89.40      4.55 o 
   5   1  18        3.02        7.28      6.46 o 
   6   1  18        8.04        7.75      4.45 o 
   7   1  18      116.52      129.77      7.50 o 
   8   1  18       98.26      106.29      5.46 o 
  -8   2  18       61.99       67.68      4.52 o 
  -7   2  18      411.82      446.25     10.88 o 
  -6   2  18      179.27      200.28      6.64 o 
  -5   2  18      113.91      118.02      4.65 o 
  -4   2  18      278.74      270.18      5.38 o 
  -3   2  18       83.60       83.94      4.35 o 
  -2   2  18      240.69      211.78      7.31 o 
  -1   2  18      129.85      121.36      8.73 o 
   0   2  18       90.34       85.68      5.24 o 
   1   2  18      130.04      123.28      5.22 o 
   2   2  18      240.56      220.08      6.20 o 
   3   2  18       82.57       84.44      4.98 o 
   4   2  18      279.62      294.40      9.28 o 
   5   2  18      115.95      113.91      8.36 o 
   6   2  18      177.56      207.51      6.82 o 
   7   2  18      416.56      473.43     11.53 o 
   8   2  18       60.73       61.98      4.40 o 
  -7   3  18      131.96      127.86      4.45 o 
  -6   3  18        9.65       10.14      3.84 o 
  -5   3  18       25.75       25.11      3.36 o 
  -4   3  18       72.46       64.96      4.07 o 
  -3   3  18      264.50      278.72      6.40 o 
  -2   3  18       17.22       16.97      6.50 o 
  -1   3  18       94.26       82.63      8.09 o 
   0   3  18       90.76      103.59      5.80 o 
   1   3  18       97.09       80.80      6.35 o 
   2   3  18       16.41       13.72      3.85 o 
   3   3  18      263.44      284.66      6.40 o 
   4   3  18       72.13       68.59      4.19 o 
   5   3  18       25.89       24.69      6.55 o 
   6   3  18       11.17       17.68      4.16 o 
   7   3  18      134.25      137.08      6.90 o 
  -7   4  18       64.33       63.10      3.40 o 
  -6   4  18       90.88       88.56      4.68 o 
  -5   4  18       32.25       34.07      3.38 o 
  -4   4  18      384.62      386.45     18.36 o 
  -3   4  18      149.94      161.92      8.92 o 
  -2   4  18       28.87       23.02      5.25 o 
  -1   4  18        7.15       12.36      5.26 o 
   0   4  18     1298.49     1188.25     14.80 o 
   1   4  18        6.78       12.31      3.93 o 
   2   4  18       27.52       23.75      4.82 o 
   3   4  18      148.23      172.82      7.94 o 
   4   4  18      379.41      409.54     23.33 o 
   5   4  18       30.47       34.55      7.03 o 
   6   4  18       91.31       97.80      7.08 o 
   7   4  18       63.37       73.86      5.40 o 
  -7   5  18       65.28       53.64      4.25 o 
  -6   5  18      279.43      276.49      5.87 o 
  -5   5  18      186.36      184.08      6.13 o 
  -4   5  18       97.73       85.72      6.81 o 
  -3   5  18       46.40       45.09      6.51 o 
  -2   5  18       41.52       33.58      6.62 o 
  -1   5  18       78.81       69.88      7.02 o 
   0   5  18      129.37      109.14      7.57 o 
   1   5  18       80.39       74.19      6.86 o 
   2   5  18       42.09       28.67      6.18 o 
   3   5  18       47.01       43.48      4.77 o 
   4   5  18       95.49       85.94      8.41 o 
   5   5  18      186.64      175.20      9.09 o 
   6   5  18      273.60      288.20      9.49 o 
   7   5  18       64.02       62.82      4.54 o 
  -6   6  18      355.29      379.29      9.71 o 
  -5   6  18       29.76       25.67      3.05 o 
  -4   6  18        9.05       12.25      4.88 o 
  -3   6  18       37.93       38.89      8.45 o 
  -2   6  18       62.03       70.01     11.76 o 
  -1   6  18        6.72       13.21      5.67 o 
   0   6  18       52.25       67.86      6.33 o 
   1   6  18        7.44        3.93     11.61 o 
   2   6  18       60.93       68.49     14.89 o 
   3   6  18       38.36       40.16      4.39 o 
   4   6  18        9.00        8.28      5.99 o 
   5   6  18       29.57       30.79      5.72 o 
   6   6  18      356.84      396.27      9.65 o 
  -6   7  18        9.52        9.99      3.71 o 
  -5   7  18       61.02       62.71      6.17 o 
  -4   7  18       34.24       36.11      4.82 o 
  -3   7  18      340.54      308.29      8.44 o 
  -2   7  18       12.43       15.52      5.03 o 
  -1   7  18      123.84      131.45      8.72 o 
   0   7  18        5.93        7.73      4.51 o 
   1   7  18      119.26      145.38     14.79 o 
   2   7  18       11.43        6.98     13.05 o 
   3   7  18      341.95      351.53      7.66 o 
   4   7  18       35.09       30.85      6.02 o 
   5   7  18       62.75       70.68      5.96 o 
   6   7  18        9.19       14.81      3.48 o 
  -5   8  18      220.47      237.31      7.19 o 
  -4   8  18       88.99       81.87      6.89 o 
  -3   8  18      179.30      181.69      6.46 o 
  -2   8  18        8.37        7.61      4.30 o 
  -1   8  18       23.55       27.95      5.90 o 
   0   8  18      135.95      131.96     13.29 o 
   1   8  18       23.16       21.03     11.41 o 
   2   8  18        7.74       10.48     12.03 o 
   3   8  18      181.71      204.87      9.03 o 
   4   8  18       89.58       92.87      6.54 o 
   5   8  18      225.13      265.37      7.45 o 
  -4   9  18      184.63      193.88      5.99 o 
  -3   9  18       57.48       53.25      5.73 o 
  -2   9  18      152.02      141.56      9.23 o 
  -1   9  18       40.41       44.86     10.95 o 
   0   9  18       80.84       77.52     12.51 o 
   1   9  18       37.74       59.29     12.78 o 
   2   9  18      151.06      155.97      7.77 o 
   3   9  18       57.40       59.53      5.54 o 
   4   9  18      183.89      213.56      6.78 o 
  -2  10  18      123.44      138.86     11.61 o 
  -1  10  18      163.57      198.97     13.73 o 
   0  10  18      123.22      151.02     13.32 o 
   1  10  18      165.09      211.43     14.81 o 
   2  10  18      124.62      137.08      6.08 o 
   1   0  19      105.94       92.43     10.96 o 
   2   0  19       81.95       68.98      4.02 o 
   3   0  19       95.18      101.10      4.37 o 
   4   0  19      348.35      375.29      6.74 o 
   5   0  19        5.88       15.55      4.17 o 
   6   0  19       50.55       53.86      4.50 o 
   7   0  19        0.25       -2.93      2.98 o 
  -6   1  19       97.78       94.90      4.23 o 
  -5   1  19      122.79      121.16      5.71 o 
  -4   1  19      127.92      132.10      4.61 o 
  -3   1  19      303.94      312.68      6.14 o 
  -2   1  19       92.67       88.42      5.94 o 
  -1   1  19      223.43      219.74     11.42 o 
   0   1  19      235.51      230.49     10.56 o 
   1   1  19      225.23      242.45      7.50 o 
   2   1  19       95.91       95.65      4.70 o 
   3   1  19      304.85      307.61      7.75 o 
   4   1  19      127.58      136.60      5.03 o 
   5   1  19      123.23      136.88      5.79 o 
   6   1  19       98.36       90.15      4.19 o 
   7   1  19      217.42      223.43      6.45 o 
  -6   2  19       18.56       17.09      3.02 o 
  -5   2  19       28.21       28.84      3.81 o 
  -4   2  19       31.97       31.52      3.26 o 
  -3   2  19      481.99      468.96     10.37 o 
  -2   2  19      182.93      167.25      5.48 o 
  -1   2  19       18.55       23.53      4.53 o 
   0   2  19       40.74       39.73      5.18 o 
   1   2  19       19.06       23.51      3.53 o 
   2   2  19      186.53      170.56      5.33 o 
   3   2  19      484.62      485.40      9.80 o 
   4   2  19       33.17       33.08      3.89 o 
   5   2  19       27.64       31.49      4.43 o 
   6   2  19       20.02       27.57      4.92 o 
  -6   3  19       43.65       46.69      3.05 o 
  -5   3  19      164.77      174.36      5.29 o 
  -4   3  19      364.30      385.45      8.08 o 
  -3   3  19      161.62      158.28      5.80 o 
  -2   3  19       62.14       61.69      4.33 o 
  -1   3  19      148.78      127.74      5.16 o 
   0   3  19      595.97      584.66      8.56 o 
   1   3  19      145.34      142.48      4.33 o 
   2   3  19       65.77       64.11      4.17 o 
   3   3  19      157.40      174.64      5.00 o 
   4   3  19      361.88      391.61     11.35 o 
   5   3  19      160.78      172.54     10.24 o 
   6   3  19       44.88       59.87      5.24 o 
  -6   4  19      126.95      128.35      5.71 o 
  -5   4  19       97.24      102.55      7.11 o 
  -4   4  19       59.14       59.93      3.81 o 
  -3   4  19       96.99       92.19      5.97 o 
  -2   4  19       65.00       57.28      4.75 o 
  -1   4  19      414.08      399.79      8.38 o 
   0   4  19       52.81       45.52      3.77 o 
   1   4  19      412.00      416.89      7.54 o 
   2   4  19       65.88       67.24      5.11 o 
   3   4  19       96.91      102.45      5.21 o 
   4   4  19       59.70       62.48      6.71 o 
   5   4  19       97.19      108.45      4.85 o 
   6   4  19      123.82      139.95      5.93 o 
  -5   5  19      274.50      274.51      8.50 o 
  -4   5  19      159.43      149.27      4.96 o 
  -3   5  19       77.63       77.78      4.80 o 
  -2   5  19      555.66      516.05     10.92 o 
  -1   5  19       70.44       73.39      4.15 o 
   0   5  19       98.75      107.99      4.68 o 
   1   5  19       71.53       81.25      4.78 o 
   2   5  19      552.62      586.66      9.72 o 
   3   5  19       75.57       90.20      4.69 o 
   4   5  19      160.32      163.48      8.02 o 
   5   5  19      279.07      296.63      8.58 o 
  -5   6  19        6.75        3.26      3.12 o 
  -4   6  19        7.68        4.84      2.44 o 
  -3   6  19       74.42       66.14      3.79 o 
  -2   6  19       44.48       41.13      4.92 o 
  -1   6  19       86.26       88.99      4.18 o 
   0   6  19       19.65       20.40      3.33 o 
   1   6  19       88.08       91.94      4.62 o 
   2   6  19       44.76       44.82      3.99 o 
   3   6  19       75.63       69.75      4.53 o 
   4   6  19        8.51        7.89      4.22 o 
   5   6  19        6.42        8.00      3.66 o 
  -4   7  19      121.59      118.37      5.55 o 
  -3   7  19      306.46      316.10      6.11 o 
  -2   7  19      250.69      243.56      9.03 o 
  -1   7  19       60.24       62.48      3.31 o 
   0   7  19       83.73       86.82      6.63 o 
   1   7  19       57.45       61.64      3.97 o 
   2   7  19      254.06      262.92      9.78 o 
   4   7  19      118.93      131.69      5.87 o 
  -3   8  19       24.09       25.13      3.56 o 
  -2   8  19      112.12      116.36     10.46 o 
  -1   8  19        3.09        4.00      8.69 o 
   0   8  19      246.87      237.12     15.36 o 
   1   8  19        3.38        1.36      2.64 o 
   2   8  19      112.06      130.19      6.17 o 
   3   8  19       23.97       25.26      3.73 o 
  -1   9  19       35.01       44.85      9.62 o 
   0   9  19        0.53        1.56      2.95 o 
   0   0  20       60.85       63.83      7.12 o 
   1   0  20      223.02      236.57     13.63 o 
   2   0  20      838.78      923.94     23.58 o 
   3   0  20      451.86      460.72      7.00 o 
   4   0  20       26.32       22.19      2.64 o 
   5   0  20        6.25        6.82      3.83 o 
  -5   1  20      129.16      124.39      5.85 o 
  -4   1  20       64.54       57.66      3.53 o 
  -3   1  20      189.88      180.69      8.63 o 
  -2   1  20        6.80        8.19      3.31 o 
  -1   1  20        2.43        6.25      4.09 o 
   0   1  20       83.57       94.73      5.28 o 
   1   1  20        2.34        0.75      3.72 o 
   2   1  20        5.90        7.79      2.30 o 
   3   1  20      191.89      186.37      4.10 o 
   4   1  20       65.22       63.46      3.99 o 
   5   1  20      127.98      126.27      3.83 o 
  -5   2  20      277.95      274.76      7.56 o 
  -4   2  20        9.56        8.59      2.61 o 
  -3   2  20       15.21       13.63      3.72 o 
  -2   2  20      298.52      310.75      7.59 o 
  -1   2  20       39.74       39.65      3.71 o 
   0   2  20      125.62      125.78      4.78 o 
   1   2  20       40.42       38.60      3.63 o 
   2   2  20      304.24      327.77      5.45 o 
   3   2  20       13.71       14.79      4.01 o 
   4   2  20        9.05       12.33      3.77 o 
   5   2  20      278.23      297.84      7.07 o 
  -5   3  20      202.24      224.01      6.53 o 
  -4   3  20       73.27       61.67      5.76 o 
  -3   3  20      319.64      329.97      6.68 o 
  -2   3  20      397.39      416.00      8.03 o 
  -1   3  20      216.56      218.74      6.48 o 
   0   3  20      136.39      131.34      5.45 o 
   1   3  20      219.55      232.32      4.91 o 
   2   3  20      393.79      436.44      9.59 o 
   3   3  20      312.46      357.31      6.17 o 
   4   3  20       73.60       70.72      3.95 o 
  -4   4  20       13.51       13.64      4.16 o 
  -3   4  20       57.97       61.69      3.68 o 
  -2   4  20       21.24       18.42      3.56 o 
  -1   4  20       88.12       90.92      4.75 o 
   0   4  20      421.01      477.30     21.25 o 
   1   4  20       89.17      100.33      4.20 o 
   2   4  20       21.92       19.57      3.12 o 
   3   4  20       58.31       66.81      3.23 o 
   4   4  20       14.31       11.88      3.47 o 
  -3   5  20       79.27       77.33      3.87 o 
  -2   5  20      153.30      159.99      7.60 o 
  -1   5  20      142.23      147.87      8.45 o 
   0   5  20      224.84      260.62      9.09 o 
   1   5  20      139.97      149.18      5.34 o 
   2   5  20      152.96      168.86     10.32 o 
   3   5  20       79.48       78.10      4.81 o 
  -2   6  20       24.14       23.78      5.07 o 
  -1   6  20      221.11      220.12      7.69 o 
   0   6  20       62.16       75.00      4.90 o 
   1   6  20      221.62      221.60      7.10 o 
   2   6  20       25.23       26.37      3.65 o 
  -1   7  20        1.02        0.48      2.73 o 
   0   7  20        6.48        4.40      3.24 o 
   1   0  21      153.63      163.75      4.86 o 
   2   0  21      414.28      405.06      6.54 o 
   3   0  21      441.38      454.94      9.76 o 
  -3   1  21       19.35       27.18      4.12 o 
  -2   1  21      186.63      189.85      4.72 o 
  -1   1  21      112.83      109.99      3.53 o 
   0   1  21       71.04       69.76      3.04 o 
   1   1  21      112.87      119.36      4.73 o 
   2   1  21      184.94      198.70      5.11 o 
   3   1  21       18.46       27.17      4.53 o 
  -2   2  21       26.33       31.75      3.03 o 
  -1   2  21      360.11      365.47      8.68 o 
   0   2  21        0.01        2.34      3.93 o 
   1   2  21      359.24      369.73      8.73 o 
   2   2  21       27.36       31.70      3.06 o 
  -1   3  21      347.61      394.13      8.57 o 
   0   3  21       55.68       67.70      4.95 o 
   1   3  21      347.59      403.90      8.51 o 
   2   3  21       91.11       76.53      6.15 o 
  -1   4  21       78.68       82.82      4.48 o 
   0   4  21       12.68       14.08      3.40 o 
                                                 
